# Supplementary material for: 2,3-Diamino­pyridinium 6-carb­oxy­pyridine-2-carboxyl­ate
Source: Acta Crystallogr Sect E Struct Rep Online. 2011 Nov 16;67(Pt 12):o3325. doi: 10.1107/S1600536811047647 (PMC3238974; doi:10.1107/S1600536811047647)
Supplement: Supplementary file 2 [file e-67-o3325-Isup2.hkl]

#
# h,k,l, Fc-squared, Fo-squared, sigma(Fo-squared) and status flag
#
data_I
_shelx_title ' FORU1002_0m in P-1'
_shelx_refln_list_code          4
_shelx_F_calc_maximum      106.39
_exptl_crystal_F_000       288.00
_reflns_d_resolution_high  0.7829
 
loop_
 _symmetry_equiv_pos_as_xyz
 'x, y, z'
 '-x, -y, -z'
 
_cell_length_a     6.9138
_cell_length_b     8.3364
_cell_length_c    11.2358
_cell_angle_alpha  81.448
_cell_angle_beta   73.831
_cell_angle_gamma  82.486
 
_shelx_F_squared_multiplier     1.000
 
loop_
 _refln_index_h
 _refln_index_k
 _refln_index_l
 _refln_F_squared_calc
 _refln_F_squared_meas
 _refln_F_squared_sigma
 _refln_observed_status
   1   0   0      986.03      945.47      6.01 o
   2   0   0     7457.28     7145.90     32.41 o
   3   0   0       31.93       27.09      0.24 o
   4   0   0      219.27      196.47      1.15 o
   5   0   0       55.09       55.50      0.50 o
   6   0   0       20.25       21.10      0.54 o
   7   0   0        1.84        1.64      0.27 o
   8   0   0        0.11       -0.21      0.29 o
  -8   1   0        0.00       -0.28      0.29 o
  -7   1   0       81.71       80.32      1.17 o
  -6   1   0       47.35       43.43      0.60 o
  -5   1   0       78.78       77.10      0.69 o
  -4   1   0       62.88       54.29      0.47 o
  -3   1   0       92.03       94.90      0.61 o
  -2   1   0      643.47      665.17      3.33 o
  -1   1   0      430.52      357.64      1.86 o
   0   1   0      334.89      303.59      2.11 o
   1   1   0     1531.24     1497.72      6.40 o
   2   1   0      276.78      255.43      1.21 o
   3   1   0      183.96      192.28      1.04 o
   4   1   0       99.89      103.94      0.69 o
   5   1   0        7.24        5.91      0.18 o
   6   1   0        3.19        3.15      0.21 o
   7   1   0       10.73       10.79      0.38 o
   8   1   0        2.55        2.55      0.34 o
  -8   2   0        4.82        5.88      0.40 o
  -7   2   0       13.13       12.04      0.45 o
  -6   2   0        2.50        2.23      0.26 o
  -5   2   0        4.15        4.12      0.21 o
  -4   2   0       10.52       14.25      0.25 o
  -3   2   0        0.19       -0.10      0.08 o
  -2   2   0       18.59       20.35      0.21 o
  -1   2   0      259.35      234.40      1.16 o
   0   2   0      869.48      853.64      3.86 o
   1   2   0      255.45      255.77      1.22 o
   2   2   0       16.29       21.33      0.18 o
   3   2   0       23.72       18.58      0.20 o
   4   2   0      330.22      318.20      1.89 o
   5   2   0       16.20       16.54      0.32 o
   6   2   0      116.28      117.88      0.99 o
   7   2   0        1.04        1.17      0.23 o
   8   2   0        2.01        1.08      0.29 o
  -7   3   0        2.19        1.83      0.31 o
  -6   3   0       10.12       11.00      0.40 o
  -5   3   0        1.07        1.08      0.23 o
  -4   3   0       17.16       19.03      0.29 o
  -3   3   0        0.13       -0.08      0.11 o
  -2   3   0       26.26       28.38      0.30 o
  -1   3   0       52.08       44.55      0.31 o
   0   3   0        4.20        3.90      0.11 o
   1   3   0      209.67      209.02      1.09 o
   2   3   0      180.82      185.36      1.04 o
   3   3   0      115.84      114.27      0.72 o
   4   3   0       22.97       26.90      0.29 o
   5   3   0        0.26        0.45      0.11 o
   6   3   0        0.66        0.57      0.17 o
   7   3   0       23.43       22.02      0.47 o
   8   3   0        2.98        3.15      0.37 o
  -7   4   0       68.61       68.98      1.01 o
  -6   4   0       50.60       53.85      0.83 o
  -5   4   0        0.20        0.26      0.21 o
  -4   4   0       22.65       22.89      0.39 o
  -3   4   0        2.69        1.60      0.13 o
  -2   4   0      852.01      876.31      5.56 o
  -1   4   0     1705.41     1801.13     10.44 o
   0   4   0      165.07      184.22      0.98 o
   1   4   0      686.04      765.48      4.12 o
   2   4   0       96.03       94.51      0.63 o
   3   4   0        3.74        3.72      0.12 o
   4   4   0        9.53       12.29      0.21 o
   5   4   0        0.14        0.27      0.14 o
   6   4   0        0.03       -0.33      0.16 o
   7   4   0        1.02        0.47      0.26 o
   8   4   0        5.67        6.50      0.40 o
  -7   5   0       34.24       37.08      0.83 o
  -6   5   0       35.65       37.21      0.70 o
  -5   5   0       18.80       18.37      0.49 o
  -4   5   0        1.93        1.59      0.22 o
  -3   5   0        0.15        0.18      0.15 o
  -2   5   0        0.04        0.12      0.09 o
  -1   5   0      309.48      336.20      2.11 o
   0   5   0      168.73      197.92      1.20 o
   1   5   0        0.33        2.08      0.10 o
   2   5   0      117.37      132.08      0.83 o
   3   5   0      102.90      102.39      0.69 o
   4   5   0       22.03       23.05      0.34 o
   5   5   0        0.54        0.62      0.16 o
   6   5   0       75.79       76.53      0.87 o
   7   5   0        0.06       -0.16      0.23 o
  -6   6   0       70.14       70.20      1.15 o
  -5   6   0        0.54        0.66      0.26 o
  -4   6   0        8.09        7.57      0.36 o
  -3   6   0       23.62       25.11      0.44 o
  -2   6   0        4.86        3.58      0.19 o
  -1   6   0       34.51       37.60      0.39 o
   0   6   0        0.17        0.55      0.11 o
   1   6   0      176.64      186.94      1.20 o
   2   6   0        2.39        2.57      0.11 o
   3   6   0       37.89       36.90      0.37 o
   4   6   0       45.76       45.63      0.50 o
   5   6   0      287.39      289.87      2.35 o
   6   6   0       33.73       35.53      0.55 o
   7   6   0       76.51       77.05      1.05 o
  -5   7   0       35.64       34.54      0.69 o
  -4   7   0        6.25        5.54      0.36 o
  -3   7   0       97.57       94.83      1.12 o
  -2   7   0       99.93       88.79      0.84 o
  -1   7   0        3.83        4.04      0.20 o
   0   7   0      163.79      147.27      1.16 o
   1   7   0      242.22      244.60      1.73 o
   2   7   0       16.62       16.08      0.31 o
   3   7   0        0.00       -0.26      0.13 o
   4   7   0        1.25        1.13      0.18 o
   5   7   0       15.18       17.91      0.39 o
   6   7   0        7.40        7.75      0.34 o
  -4   8   0        0.47        0.77      0.29 o
  -3   8   0        6.41        6.10      0.36 o
  -2   8   0        0.39        0.67      0.23 o
  -1   8   0       71.21       66.12      0.76 o
   0   8   0        7.85        7.61      0.26 o
   1   8   0       13.64       10.71      0.31 o
   2   8   0       38.15       41.31      0.57 o
   3   8   0        1.67        1.92      0.21 o
   4   8   0        0.21        0.14      0.18 o
   5   8   0        9.66        9.28      0.33 o
   6   8   0       43.73       44.25      0.93 o
  -3   9   0        0.89        0.42      0.28 o
  -2   9   0        1.65        0.79      0.26 o
  -1   9   0        4.88        4.63      0.33 o
   0   9   0      121.87       99.27      1.08 o
   1   9   0        6.03        6.07      0.29 o
   2   9   0       61.12       54.70      0.76 o
   3   9   0        4.25        2.98      0.23 o
   4   9   0       12.29       12.37      0.45 o
   5   9   0       27.00       29.37      0.72 o
  -1  10   0        7.47        7.59      0.45 o
   0  10   0        0.07       -0.39      0.26 o
   1  10   0       12.52       10.62      0.40 o
   2  10   0        1.85        2.20      0.28 o
   3  10   0        8.18        9.07      0.50 o
  -2 -10   1        0.06        0.05      0.28 o
  -1 -10   1        6.17        6.33      0.43 o
   0 -10   1        6.48        7.67      0.43 o
   1 -10   1        7.83        9.19      0.47 o
  -4  -9   1       11.43       11.83      0.55 o
  -3  -9   1       16.91       20.94      0.53 o
  -2  -9   1       14.09       12.60      0.42 o
  -1  -9   1       20.86       18.71      0.51 o
   0  -9   1       23.32       24.54      0.56 o
   1  -9   1        0.22       -0.16      0.24 o
   2  -9   1        9.46        9.11      0.40 o
   3  -9   1       15.34       16.07      0.67 o
  -5  -8   1        0.15        0.51      0.26 o
  -4  -8   1       12.69       13.10      0.37 o
  -3  -8   1        9.40       10.00      0.32 o
  -2  -8   1        2.24        2.64      0.21 o
  -1  -8   1        6.45        6.10      0.26 o
   0  -8   1      121.63      102.29      1.04 o
   1  -8   1        4.16        4.41      0.29 o
   2  -8   1      226.93      192.50      1.92 o
   3  -8   1       13.54       11.62      0.44 o
   4  -8   1       14.69       12.71      0.52 o
  -6  -7   1        1.82        1.66      0.27 o
  -5  -7   1      178.48      180.67      1.61 o
  -4  -7   1       73.09       75.63      0.84 o
  -3  -7   1       22.63       22.56      0.37 o
  -2  -7   1        2.22        2.15      0.18 o
  -1  -7   1        1.10        1.16      0.16 o
   0  -7   1       40.27       33.31      0.45 o
   1  -7   1        3.35        4.23      0.22 o
   2  -7   1        8.33       10.13      0.33 o
   3  -7   1       55.04       52.83      0.74 o
   4  -7   1        2.79        2.42      0.29 o
   5  -7   1        7.71        7.03      0.42 o
  -7  -6   1        0.00       -0.51      0.28 o
  -6  -6   1       41.96       42.80      0.68 o
  -5  -6   1       58.56       58.07      0.70 o
  -4  -6   1      156.66      155.88      1.28 o
  -3  -6   1       88.99       84.36      0.69 o
  -2  -6   1       30.64       27.28      0.31 o
  -1  -6   1        9.04       10.17      0.22 o
   0  -6   1       34.26       37.82      0.36 o
   1  -6   1        5.53        7.04      0.20 o
   2  -6   1        4.19        2.62      0.18 o
   3  -6   1        3.23        2.96      0.23 o
   4  -6   1        4.19        4.58      0.30 o
   5  -6   1        3.54        3.91      0.32 o
   6  -6   1       24.26       24.77      0.63 o
  -7  -5   1        0.67        0.74      0.26 o
  -6  -5   1       31.84       33.46      0.54 o
  -5  -5   1        5.03        4.66      0.23 o
  -4  -5   1      112.77      111.13      0.93 o
  -3  -5   1        5.79        5.93      0.17 o
  -2  -5   1       36.09       32.53      0.32 o
  -1  -5   1       14.59       10.25      0.18 o
   0  -5   1        0.07        0.03      0.09 o
   1  -5   1       10.20       16.92      0.23 o
   2  -5   1       16.41       21.11      0.29 o
   3  -5   1        0.99        1.10      0.14 o
   4  -5   1       12.14       10.77      0.31 o
   5  -5   1        0.04       -0.44      0.22 o
   6  -5   1       22.88       24.02      0.60 o
   7  -5   1       12.80       13.06      0.51 o
  -7  -4   1       11.39        9.60      0.39 o
  -6  -4   1        2.14        1.53      0.23 o
  -5  -4   1       77.36       79.41      0.77 o
  -4  -4   1        0.01       -0.09      0.11 o
  -3  -4   1       17.18       19.35      0.25 o
  -2  -4   1      424.53      407.05      2.26 o
  -1  -4   1       27.49       29.95      0.27 o
   0  -4   1       72.09       95.15      0.61 o
   1  -4   1      577.80      638.39      3.61 o
   2  -4   1      447.35      481.04      2.90 o
   3  -4   1      547.46      563.37      3.57 o
   4  -4   1        5.30        5.97      0.21 o
   5  -4   1        2.16        2.31      0.23 o
   6  -4   1       10.06       10.60      0.42 o
   7  -4   1        7.93        7.62      0.41 o
  -8  -3   1        0.19        0.19      0.28 o
  -7  -3   1       16.53       18.00      0.47 o
  -6  -3   1       15.63       16.46      0.38 o
  -5  -3   1       41.44       38.56      0.46 o
  -4  -3   1        6.74        5.33      0.16 o
  -3  -3   1       74.64       83.74      0.59 o
  -2  -3   1       56.43       68.31      0.46 o
  -1  -3   1      296.91      290.07      1.48 o
   0  -3   1     1049.55     1126.44      5.52 o
   1  -3   1      201.92      211.65      1.17 o
   2  -3   1      476.53      493.80      3.18 o
   3  -3   1      219.23      213.76      1.32 o
   4  -3   1      192.61      192.62      1.55 o
   5  -3   1       13.70       14.35      0.35 o
   6  -3   1        4.31        4.42      0.29 o
   7  -3   1        6.74        5.95      0.36 o
  -8  -2   1        0.16       -0.19      0.29 o
  -7  -2   1        5.49        5.33      0.30 o
  -6  -2   1       78.83       79.47      0.83 o
  -5  -2   1      107.17      110.32      0.91 o
  -4  -2   1      316.09      324.33      1.98 o
  -3  -2   1       69.28       76.55      0.53 o
  -2  -2   1        0.07        0.10      0.07 o
  -1  -2   1      549.38      534.90      2.60 o
   0  -2   1     1347.31     1285.06      5.75 o
   1  -2   1      380.86      373.71      1.91 o
   2  -2   1      787.60      796.23      4.69 o
   3  -2   1        4.24        3.28      0.12 o
   4  -2   1        0.01        0.13      0.10 o
   5  -2   1        0.45        0.72      0.16 o
   6  -2   1        2.97        2.70      0.25 o
   7  -2   1       13.91       12.43      0.41 o
   8  -2   1        1.57        1.67      0.33 o
  -8  -1   1        0.02       -0.40      0.30 o
  -7  -1   1        7.79        8.27      0.36 o
  -6  -1   1        1.40        0.76      0.20 o
  -5  -1   1        3.82        4.06      0.18 o
  -4  -1   1       18.24       18.31      0.25 o
  -3  -1   1       47.07       48.10      0.36 o
  -2  -1   1       44.75       33.61      0.24 o
  -1  -1   1      578.40      591.11      2.74 o
   0  -1   1     2049.21     1898.83     10.18 o
   2  -1   1      668.42      728.33      3.54 o
   3  -1   1       13.74       12.30      0.17 o
   4  -1   1        0.88        1.80      0.11 o
   5  -1   1       74.67       72.23      0.69 o
   6  -1   1        2.04        1.72      0.21 o
   7  -1   1        2.72        3.01      0.28 o
   8  -1   1        0.04       -0.04      0.26 o
  -8   0   1        0.00       -0.31      0.30 o
  -7   0   1       18.44       17.71      0.51 o
  -6   0   1       37.56       39.91      0.59 o
  -5   0   1       53.40       52.04      0.63 o
  -4   0   1       66.78       60.27      0.50 o
  -3   0   1      240.32      244.44      1.38 o
  -2   0   1      408.84      430.60      2.10 o
  -1   0   1       28.90       21.08      0.15 o
   1   0   1      347.11      380.70      2.12 o
   2   0   1     1559.18     1741.39      7.86 o
   3   0   1       13.56        9.73      0.15 o
   4   0   1       33.93       32.24      0.33 o
   5   0   1       16.23       17.47      0.28 o
   6   0   1        0.67        0.17      0.18 o
   7   0   1       11.91       11.83      0.38 o
   8   0   1       13.42       12.76      0.46 o
  -8   1   1       10.03        8.76      0.51 o
  -7   1   1        0.14        0.00      0.25 o
  -6   1   1        5.05        5.21      0.31 o
  -5   1   1        0.11        0.35      0.15 o
  -4   1   1       34.90       30.59      0.35 o
  -3   1   1      618.87      613.09      3.37 o
  -2   1   1      272.48      241.42      1.34 o
  -1   1   1      286.32      279.74      1.33 o
   0   1   1     1163.77     1060.18      6.45 o
   1   1   1      480.67      462.54      2.59 o
   2   1   1    11319.46    11014.97     98.71 o
   3   1   1      393.76      456.86      2.38 o
   4   1   1      597.61      609.15      3.41 o
   5   1   1       90.21       95.77      0.70 o
   6   1   1       22.15       19.58      0.36 o
   7   1   1        0.62        0.71      0.22 o
   8   1   1        6.26        6.38      0.36 o
  -7   2   1       33.08       30.05      0.64 o
  -6   2   1       12.82       13.14      0.42 o
  -5   2   1      221.38      222.10      1.83 o
  -4   2   1        0.94        1.34      0.14 o
  -3   2   1      171.16      175.03      1.09 o
  -2   2   1       24.34       23.57      0.24 o
  -1   2   1       41.63       28.79      0.20 o
   1   2   1      479.45      472.92      2.36 o
   2   2   1      436.73      421.61      2.10 o
   3   2   1        2.45        2.63      0.08 o
   4   2   1       10.33       12.75      0.25 o
   5   2   1       26.47       27.21      0.31 o
   6   2   1      125.89      132.71      1.10 o
   7   2   1        1.81        1.65      0.22 o
   8   2   1       20.27       18.60      0.53 o
  -7   3   1        5.74        4.89      0.37 o
  -6   3   1       30.29       29.45      0.60 o
  -5   3   1       17.86       17.12      0.42 o
  -4   3   1      128.31      126.38      1.23 o
  -3   3   1       23.29       24.44      0.29 o
  -2   3   1       10.94       11.04      0.18 o
  -1   3   1      175.81      201.69      1.14 o
   0   3   1      657.54      635.54      3.34 o
   1   3   1        3.07        4.33      0.08 o
   2   3   1      721.92      738.74      4.05 o
   3   3   1       93.30       86.56      0.55 o
   4   3   1       85.41       87.74      0.59 o
   5   3   1        0.00        0.07      0.10 o
   6   3   1        2.65        2.46      0.19 o
   7   3   1        1.77        1.18      0.22 o
   8   3   1        3.27        3.06      0.34 o
  -7   4   1        2.92        1.98      0.35 o
  -6   4   1       66.99       68.21      0.96 o
  -5   4   1        1.57        1.59      0.25 o
  -4   4   1       29.97       29.76      0.43 o
  -3   4   1      159.84      155.89      1.10 o
  -2   4   1       26.83       26.32      0.31 o
  -1   4   1      172.93      191.98      1.15 o
   0   4   1      445.10      489.01      2.65 o
   1   4   1     1136.39     1256.72      6.84 o
   2   4   1      305.49      324.31      1.99 o
   3   4   1       32.32       38.27      0.32 o
   4   4   1       74.94       69.42      0.55 o
   5   4   1        0.22        0.24      0.11 o
   6   4   1        1.11        0.83      0.20 o
   7   4   1       15.44       14.38      0.41 o
   8   4   1        0.16       -0.12      0.29 o
  -6   5   1        0.03        0.59      0.28 o
  -5   5   1      162.47      164.06      1.71 o
  -4   5   1      200.40      202.78      1.83 o
  -3   5   1        2.23        1.84      0.18 o
  -2   5   1       60.72       57.81      0.50 o
  -1   5   1       91.89       95.82      0.69 o
   0   5   1      471.55      538.07      3.17 o
   1   5   1       75.40       89.54      0.61 o
   2   5   1       50.80       62.97      0.45 o
   3   5   1        7.18       11.66      0.22 o
   4   5   1        9.24        8.28      0.18 o
   5   5   1        5.15        5.82      0.21 o
   6   5   1       43.08       44.25      0.61 o
   7   5   1        2.99        3.63      0.26 o
  -6   6   1      146.09      143.97      1.65 o
  -5   6   1       41.74       42.31      0.71 o
  -4   6   1      212.15      214.82      2.05 o
  -3   6   1      102.99      102.37      0.96 o
  -2   6   1       19.78       18.34      0.29 o
  -1   6   1       18.53       17.28      0.25 o
   0   6   1       11.85       14.27      0.21 o
   1   6   1      271.93      285.50      1.80 o
   2   6   1        1.26        1.16      0.10 o
   3   6   1       27.05       32.19      0.36 o
   4   6   1       24.05       23.55      0.32 o
   5   6   1      116.49      115.11      1.22 o
   6   6   1       36.86       37.84      0.54 o
   7   6   1       64.30       64.47      0.98 o
  -5   7   1       11.17       11.11      0.48 o
  -4   7   1       43.27       41.44      0.76 o
  -3   7   1       29.94       29.06      0.55 o
  -2   7   1        3.69        3.37      0.20 o
  -1   7   1       43.93       35.12      0.50 o
   0   7   1       48.87       44.13      0.45 o
   1   7   1        0.11        0.43      0.13 o
   2   7   1        4.97        5.40      0.18 o
   3   7   1        0.37        0.36      0.13 o
   4   7   1        2.63        2.22      0.19 o
   5   7   1        0.89        1.00      0.20 o
   6   7   1        4.19        5.39      0.32 o
   7   7   1       40.14       40.00      0.85 o
  -4   8   1        0.16        0.77      0.31 o
  -3   8   1        9.33       10.00      0.42 o
  -2   8   1        1.87        1.05      0.22 o
  -1   8   1       20.47       18.80      0.36 o
   0   8   1      161.17      127.43      1.20 o
   1   8   1       25.03       23.19      0.37 o
   2   8   1      194.81      173.27      1.60 o
   3   8   1       24.79       26.57      0.44 o
   4   8   1        0.29        0.12      0.21 o
   5   8   1        0.03        0.23      0.21 o
   6   8   1        1.38        1.81      0.42 o
  -3   9   1        4.81        6.08      0.40 o
  -2   9   1        0.09       -0.40      0.24 o
  -1   9   1        5.29        7.72      0.34 o
   0   9   1        0.32       -0.11      0.20 o
   1   9   1        6.77        8.48      0.32 o
   2   9   1       15.71       16.15      0.45 o
   3   9   1       10.82       10.29      0.38 o
   4   9   1       12.66       13.00      0.68 o
   5   9   1        1.84        2.27      0.47 o
  -1  10   1        4.64        3.12      0.31 o
   0  10   1        0.08        0.24      0.23 o
   1  10   1       18.51       18.25      0.54 o
   2  10   1        0.40       -0.02      0.25 o
   3  10   1       12.06       10.64      0.92 o
  -2 -10   2       22.89       29.72      0.72 o
  -1 -10   2       72.14       85.91      1.28 o
   0 -10   2        0.01        0.11      0.32 o
   1 -10   2        4.31        4.13      0.40 o
  -4  -9   2        4.36        6.55      0.42 o
  -3  -9   2       21.93       22.88      0.59 o
  -2  -9   2       14.87       15.07      0.48 o
  -1  -9   2        0.33        0.66      0.25 o
   0  -9   2        0.03       -0.16      0.25 o
   1  -9   2        7.07        6.82      0.37 o
   2  -9   2       17.84       13.08      0.47 o
   3  -9   2        0.58        0.55      0.29 o
  -5  -8   2       44.78       45.08      0.77 o
  -4  -8   2       93.67       93.32      1.08 o
  -3  -8   2        8.96        9.32      0.33 o
  -2  -8   2       17.60       17.51      0.42 o
  -1  -8   2        8.32        6.96      0.33 o
   0  -8   2       77.24       76.68      0.99 o
   1  -8   2        2.03        2.59      0.26 o
   2  -8   2        0.50        0.70      0.25 o
   3  -8   2        6.88        7.25      0.37 o
   4  -8   2       10.54       12.31      0.51 o
  -6  -7   2        6.23        7.13      0.38 o
  -5  -7   2       16.12       16.45      0.46 o
  -4  -7   2        0.09        0.56      0.20 o
  -3  -7   2       28.57       30.43      0.46 o
  -2  -7   2        0.70        1.15      0.18 o
  -1  -7   2       16.88       17.69      0.34 o
   0  -7   2       20.56       18.14      0.35 o
   1  -7   2      160.91      151.18      1.41 o
   2  -7   2      128.95      115.55      1.22 o
   3  -7   2       12.71       11.40      0.40 o
   4  -7   2      148.81      138.54      1.51 o
   5  -7   2       34.03       35.84      0.74 o
  -6  -6   2        3.20        2.81      0.30 o
  -5  -6   2      215.79      217.73      1.95 o
  -4  -6   2       73.99       70.70      0.75 o
  -3  -6   2     1282.98     1290.65      8.65 o
  -2  -6   2      366.17      351.76      2.50 o
  -1  -6   2      216.65      212.98      1.50 o
   0  -6   2       15.27       16.23      0.28 o
   1  -6   2       97.66      101.44      0.79 o
   2  -6   2       24.70       21.75      0.33 o
   3  -6   2       29.86       30.76      0.53 o
   4  -6   2        0.00        0.01      0.22 o
   5  -6   2        0.01       -0.09      0.25 o
   6  -6   2        5.62        6.65      0.40 o
  -7  -5   2        1.81        0.81      0.29 o
  -6  -5   2       12.16       11.96      0.40 o
  -5  -5   2       41.02       41.45      0.57 o
  -4  -5   2      144.79      140.76      1.22 o
  -3  -5   2       43.95       41.25      0.39 o
  -2  -5   2      242.45      230.41      1.42 o
  -1  -5   2       14.63       15.15      0.23 o
   0  -5   2       55.15       54.27      0.45 o
   1  -5   2       13.29       12.04      0.22 o
   2  -5   2        0.08        0.21      0.11 o
   3  -5   2       34.93       37.42      0.52 o
   4  -5   2        1.25        1.56      0.21 o
   5  -5   2        9.24       10.50      0.41 o
   6  -5   2        5.36        5.48      0.36 o
   7  -5   2        0.31        0.02      0.33 o
  -7  -4   2        1.33        1.37      0.26 o
  -6  -4   2       26.47       25.63      0.54 o
  -5  -4   2        9.21        8.74      0.28 o
  -4  -4   2        0.73        0.85      0.14 o
  -3  -4   2       11.93       13.35      0.22 o
  -2  -4   2        9.66        9.39      0.17 o
  -1  -4   2      155.35      162.32      1.06 o
   0  -4   2       87.50       86.84      0.59 o
   1  -4   2      311.16      336.44      1.95 o
   2  -4   2       64.25       69.88      0.54 o
   3  -4   2      298.61      309.03      2.00 o
   4  -4   2      138.44      146.38      1.17 o
   5  -4   2        2.33        1.88      0.22 o
   6  -4   2       10.92       12.53      0.40 o
   7  -4   2        0.02       -0.28      0.27 o
  -7  -3   2       11.14       10.47      0.40 o
  -6  -3   2        0.02       -0.12      0.20 o
  -5  -3   2       78.93       72.82      0.73 o
  -4  -3   2       30.52       28.45      0.34 o
  -3  -3   2       21.43       22.60      0.27 o
  -2  -3   2       64.69       68.19      0.49 o
  -1  -3   2      170.09      191.19      1.09 o
   0  -3   2     1232.09     1282.14      7.76 o
   1  -3   2      546.55      553.56      2.97 o
   2  -3   2       25.31       17.20      0.21 o
   3  -3   2       60.79       50.49      0.42 o
   4  -3   2      178.27      181.69      1.53 o
   5  -3   2       39.55       39.37      0.54 o
   6  -3   2        7.91        7.74      0.40 o
   7  -3   2        0.00       -0.34      0.23 o
   8  -3   2        0.05        0.16      0.34 o
  -7  -2   2        1.31        1.74      0.26 o
  -6  -2   2        0.98        0.94      0.20 o
  -5  -2   2       38.10       39.39      0.47 o
  -4  -2   2      391.60      412.70      2.55 o
  -3  -2   2       13.74       15.26      0.29 o
  -2  -2   2      845.79      851.12      4.46 o
  -1  -2   2        0.42        0.27      0.06 o
   0  -2   2      239.83      233.26      1.23 o
   2  -2   2       30.64       23.34      0.30 o
   3  -2   2        3.86        3.76      0.13 o
   4  -2   2        0.53        0.24      0.11 o
   5  -2   2       36.19       35.17      0.41 o
   6  -2   2       32.81       34.63      0.53 o
   7  -2   2        7.63        7.53      0.34 o
   8  -2   2        0.29        0.53      0.28 o
  -8  -1   2        0.22        0.12      0.37 o
  -7  -1   2        4.58        4.39      0.30 o
  -6  -1   2        0.30       -0.11      0.21 o
  -5  -1   2       24.54       26.24      0.39 o
  -4  -1   2        0.23        0.03      0.11 o
  -3  -1   2        7.97       10.37      0.18 o
  -1  -1   2      108.17      102.25      0.54 o
   0  -1   2        0.00       -0.10      0.05 o
   1  -1   2      382.14      394.17      1.81 o
   2  -1   2      321.98      308.77      1.54 o
   3  -1   2      142.21      149.99      0.85 o
   4  -1   2       48.97       47.25      0.41 o
   5  -1   2       26.75       29.51      0.36 o
   6  -1   2        1.01        1.57      0.20 o
   7  -1   2        0.29       -0.01      0.22 o
   8  -1   2        0.03       -0.48      0.24 o
  -8   0   2        2.22        1.27      0.36 o
  -7   0   2       23.53       25.09      0.59 o
  -6   0   2        0.40        0.19      0.21 o
  -5   0   2       10.35       11.10      0.29 o
  -4   0   2       29.89       31.72      0.35 o
  -2   0   2      627.59      602.48      3.02 o
   0   0   2     1535.18     1445.09      6.96 o
   1   0   2       48.93       53.36      0.28 o
   3   0   2      327.52      300.82      1.65 o
   4   0   2     2851.96     3019.65     17.52 o
   5   0   2       35.62       36.44      0.39 o
   6   0   2        3.34        4.73      0.23 o
   7   0   2       12.80       12.75      0.39 o
   8   0   2        1.44        1.45      0.27 o
  -7   1   2        0.31        0.07      0.28 o
  -6   1   2       18.34       20.57      0.66 o
  -5   1   2      240.38      247.71      2.07 o
  -4   1   2      333.54      333.48      2.19 o
  -3   1   2      708.74      707.05      4.11 o
  -2   1   2     2330.54     2297.83     11.90 o
  -1   1   2      624.10      597.48      2.99 o
   0   1   2     1903.20     1902.39      9.57 o
   1   1   2      470.42      442.07      5.51 o
   2   1   2     2915.14     2966.29     14.77 o
   3   1   2        8.08        6.24      0.11 o
   4   1   2      125.20      101.37      0.64 o
   5   1   2       26.13       30.53      0.37 o
   6   1   2       32.17       30.83      0.48 o
   7   1   2        0.85        0.64      0.21 o
   8   1   2        0.33       -0.14      0.24 o
  -7   2   2        0.33       -0.07      0.28 o
  -6   2   2        0.88        1.57      0.26 o
  -5   2   2       12.25       11.58      0.34 o
  -4   2   2       21.57       18.89      0.33 o
  -3   2   2       16.62       16.36      0.24 o
  -2   2   2        0.48        1.24      0.09 o
  -1   2   2      721.54      735.39      3.96 o
   1   2   2        6.44        5.38      0.26 o
   2   2   2      998.54      982.02      6.52 o
   3   2   2      746.98      803.71      4.51 o
   4   2   2      985.34     1029.98      5.54 o
   5   2   2        1.02        1.33      0.11 o
   6   2   2        2.34        2.50      0.20 o
   7   2   2       14.41       14.55      0.33 o
   8   2   2       30.37       30.32      0.65 o
  -7   3   2        0.05       -0.20      0.29 o
  -6   3   2        1.97        1.73      0.28 o
  -5   3   2       29.60       27.89      0.50 o
  -4   3   2      109.55      116.27      0.93 o
  -3   3   2      115.81      119.58      0.85 o
  -2   3   2      213.03      218.94      1.34 o
  -1   3   2        0.06       -0.12      0.06 o
   0   3   2      122.60      124.08      0.70 o
   1   3   2       91.04       83.87      0.63 o
   2   3   2      521.90      518.47      3.28 o
   3   3   2        6.29        5.40      0.11 o
   4   3   2       27.03       26.09      0.26 o
   5   3   2        4.11        4.21      0.14 o
   6   3   2        2.59        2.59      0.18 o
   7   3   2        0.61        0.36      0.20 o
   8   3   2        1.76        1.35      0.29 o
  -7   4   2        4.57        4.89      0.38 o
  -6   4   2        2.94        3.12      0.32 o
  -5   4   2       61.36       60.40      0.81 o
  -4   4   2       21.14       20.28      0.40 o
  -3   4   2        0.00       -0.02      0.10 o
  -2   4   2        1.50        2.41      0.11 o
  -1   4   2       24.24       23.49      0.24 o
   0   4   2      521.14      538.28      3.15 o
   1   4   2     1751.37     1897.28     11.58 o
   2   4   2      122.49      119.63      0.87 o
   3   4   2      789.91      823.75      5.36 o
   4   4   2       72.14       70.13      0.56 o
   5   4   2        3.05        2.99      0.15 o
   6   4   2       26.93       29.08      0.39 o
   7   4   2        0.84        1.26      0.20 o
   8   4   2        0.72        0.03      0.24 o
  -6   5   2       84.71       89.29      1.18 o
  -5   5   2       89.35       91.91      1.09 o
  -4   5   2      273.69      277.62      2.53 o
  -3   5   2        1.41        1.65      0.21 o
  -2   5   2        4.78        4.66      0.15 o
  -1   5   2       85.50       82.13      0.59 o
   0   5   2       13.79       14.95      0.21 o
   1   5   2       22.13       27.66      0.28 o
   2   5   2      165.14      178.56      1.27 o
   3   5   2       43.09       47.29      0.45 o
   4   5   2      142.20      145.18      1.07 o
   5   5   2        3.89        4.37      0.19 o
   6   5   2       12.18       11.73      0.31 o
   7   5   2        1.19        0.92      0.21 o
   8   5   2       22.50       22.45      0.66 o
  -6   6   2       29.81       29.17      0.85 o
  -5   6   2       41.94       43.57      0.75 o
  -4   6   2      176.54      181.43      1.75 o
  -3   6   2       92.95       97.07      0.93 o
  -2   6   2        0.25        0.28      0.14 o
  -1   6   2       48.86       45.10      0.41 o
   0   6   2       19.59       18.06      0.25 o
   1   6   2       16.13       16.81      0.25 o
   2   6   2       63.36       75.47      0.63 o
   3   6   2      120.43      115.65      0.99 o
   4   6   2        4.74        6.66      0.23 o
   5   6   2        0.32        0.36      0.14 o
   6   6   2        4.75        4.58      0.27 o
   7   6   2       42.90       42.68      0.76 o
  -5   7   2        3.29        3.17      0.35 o
  -4   7   2       79.56       77.33      1.04 o
  -3   7   2       51.07       52.29      0.74 o
  -2   7   2       50.33       49.59      0.59 o
  -1   7   2       84.95       81.97      0.72 o
   0   7   2       21.14       19.62      0.30 o
   1   7   2        4.34        5.61      0.18 o
   2   7   2       27.27       26.31      0.34 o
   3   7   2       30.30       30.88      0.46 o
   4   7   2        1.79        2.05      0.19 o
   5   7   2        0.07        0.07      0.21 o
   6   7   2        0.05       -0.15      0.33 o
   7   7   2        0.04        0.47      0.52 o
  -4   8   2        3.21        4.18      0.36 o
  -3   8   2       42.15       42.19      0.80 o
  -2   8   2        0.79        0.81      0.21 o
  -1   8   2       84.57       84.93      0.89 o
   0   8   2        0.00       -0.11      0.13 o
   1   8   2       48.51       40.61      0.57 o
   2   8   2       22.22       16.36      0.34 o
   3   8   2       55.81       52.92      0.75 o
   4   8   2        1.00        0.39      0.25 o
   5   8   2        3.27        3.73      0.40 o
   6   8   2        0.04       -0.30      0.38 o
  -3   9   2       24.44       26.57      0.77 o
  -2   9   2        7.28        9.64      0.41 o
  -1   9   2        0.04        0.01      0.20 o
   0   9   2        0.04        0.15      0.21 o
   1   9   2        2.51        2.73      0.24 o
   2   9   2       90.09       74.58      2.10 o
   3   9   2        2.06        1.86      0.39 o
   4   9   2       95.24       92.27      1.71 o
   5   9   2       11.78       12.47      0.69 o
  -1  10   2        3.12        3.64      0.31 o
   0  10   2        1.78        2.12      0.29 o
   1  10   2        8.37        9.50      0.55 o
   2  10   2       16.42       16.95      0.91 o
   3  10   2       31.74       31.88      1.06 o
  -3  -9   3       37.13       42.42      1.03 o
  -2  -9   3       15.30       17.82      0.52 o
  -1  -9   3       44.58       54.89      0.89 o
   0  -9   3        0.00        0.37      0.28 o
   1  -9   3        6.47        9.59      0.45 o
   2  -9   3        7.87        8.79      0.45 o
   3  -9   3        0.66        0.68      0.32 o
  -4  -8   3        0.87        0.54      0.27 o
  -3  -8   3       28.92       31.24      0.59 o
  -2  -8   3       58.81       57.00      0.76 o
  -1  -8   3        0.62        0.50      0.24 o
   0  -8   3        0.02       -0.02      0.23 o
   1  -8   3        5.49        5.25      0.33 o
   2  -8   3        0.78        0.25      0.26 o
   3  -8   3        0.22        0.10      0.26 o
   4  -8   3       52.74       46.76      0.87 o
  -5  -7   3        4.61        3.92      0.30 o
  -4  -7   3        3.14        3.80      0.28 o
  -3  -7   3      210.72      209.10      1.95 o
  -2  -7   3      176.34      173.03      1.58 o
  -1  -7   3       65.18       62.80      0.73 o
   0  -7   3       29.64       28.30      0.49 o
   1  -7   3        0.40        0.78      0.23 o
   2  -7   3      101.75       96.64      1.13 o
   3  -7   3       15.33       15.24      0.49 o
   4  -7   3        4.60        4.00      0.33 o
   5  -7   3        8.47        9.64      0.61 o
  -6  -6   3        0.87        1.33      0.27 o
  -5  -6   3       10.80       12.08      0.47 o
  -4  -6   3       11.45       10.84      0.35 o
  -3  -6   3       18.70       18.54      0.43 o
  -2  -6   3      137.24      133.44      1.14 o
  -1  -6   3       36.20       35.06      0.46 o
   0  -6   3       86.89       79.45      0.74 o
   1  -6   3       34.30       32.49      0.43 o
   2  -6   3       27.29       28.05      0.44 o
   3  -6   3       13.37       11.95      0.35 o
   4  -6   3       15.78       13.68      0.42 o
   5  -6   3       13.23       13.63      0.47 o
   6  -6   3       30.26       30.50      0.87 o
  -6  -5   3        6.45        6.80      0.34 o
  -5  -5   3        4.48        4.74      0.28 o
  -4  -5   3       33.14       31.72      0.47 o
  -3  -5   3        1.88        2.80      0.17 o
  -2  -5   3      121.18      116.78      0.82 o
  -1  -5   3      225.51      220.72      1.48 o
   0  -5   3      272.51      247.18      1.65 o
   1  -5   3       81.30       76.90      0.63 o
   2  -5   3       25.54       27.23      0.34 o
   3  -5   3       14.65       15.88      0.32 o
   4  -5   3        0.39        0.60      0.19 o
   5  -5   3       19.45       18.10      0.50 o
   6  -5   3        2.64        2.88      0.31 o
   7  -5   3        0.79        1.14      0.32 o
  -7  -4   3        1.24        0.87      0.29 o
  -6  -4   3        7.74        7.91      0.35 o
  -5  -4   3        0.38       -0.02      0.19 o
  -4  -4   3        2.32        2.88      0.19 o
  -3  -4   3       84.81       87.82      0.67 o
  -2  -4   3       11.65       13.41      0.23 o
  -1  -4   3       49.98       51.74      0.45 o
   0  -4   3       31.19       29.97      0.32 o
   1  -4   3        0.08        0.12      0.10 o
   2  -4   3        7.49        6.15      0.19 o
   3  -4   3      108.13      113.33      0.99 o
   4  -4   3        5.80        6.98      0.23 o
   5  -4   3      144.48      141.91      1.31 o
   6  -4   3        2.77        2.40      0.26 o
   7  -4   3        7.62        6.93      0.40 o
  -7  -3   3       19.71       21.00      0.58 o
  -6  -3   3        0.02        0.15      0.22 o
  -5  -3   3       25.75       25.73      0.45 o
  -4  -3   3      104.55      103.94      0.86 o
  -3  -3   3       53.76       55.05      0.48 o
  -2  -3   3        7.28        4.55      0.14 o
  -1  -3   3      215.36      233.03      1.40 o
   0  -3   3       77.18       81.46      0.54 o
   1  -3   3       46.91       58.76      0.41 o
   2  -3   3      344.78      360.37      2.00 o
   3  -3   3       59.39       56.16      0.48 o
   4  -3   3      149.81      151.16      1.01 o
   5  -3   3        7.04        6.78      0.26 o
   6  -3   3       62.47       61.19      0.80 o
   7  -3   3        0.72        0.68      0.25 o
   8  -3   3        0.78        0.62      0.34 o
  -7  -2   3        5.46        5.56      0.36 o
  -6  -2   3        5.83        5.38      0.29 o
  -5  -2   3        7.29        8.18      0.33 o
  -4  -2   3      121.40      124.94      0.96 o
  -3  -2   3      882.68      906.53      5.26 o
  -2  -2   3      528.61      547.67      2.98 o
  -1  -2   3      980.74     1021.70      5.31 o
   0  -2   3       11.07        8.25      0.13 o
   1  -2   3      755.43      767.53      5.70 o
   2  -2   3        0.17        0.10      0.07 o
   3  -2   3       65.00       65.07      0.47 o
   4  -2   3      185.31      201.23      1.38 o
   5  -2   3        1.65        0.93      0.15 o
   6  -2   3       56.10       54.45      0.68 o
   7  -2   3        1.19        0.77      0.25 o
   8  -2   3        0.31        0.51      0.27 o
  -7  -1   3        9.66       11.06      0.42 o
  -6  -1   3        1.21        0.76      0.23 o
  -5  -1   3        7.20        7.70      0.27 o
  -4  -1   3       61.36       63.30      0.54 o
  -3  -1   3       34.70       31.36      0.32 o
  -1  -1   3        1.46        1.31      0.07 o
   0  -1   3      375.89      345.54      1.71 o
   1  -1   3      237.41      222.63      1.07 o
   2  -1   3      244.72      227.59      1.21 o
   3  -1   3      213.13      218.93      1.29 o
   4  -1   3       12.12       16.82      0.24 o
   5  -1   3       27.13       27.50      0.33 o
   6  -1   3        9.22       10.29      0.29 o
   7  -1   3        1.17        0.73      0.23 o
   8  -1   3        0.50        0.29      0.26 o
  -7   0   3       51.00       51.92      0.89 o
  -6   0   3        1.80        1.30      0.24 o
  -5   0   3        0.44        1.76      0.29 o
  -4   0   3        0.13        0.23      0.13 o
  -3   0   3       93.11       86.62      0.62 o
  -2   0   3        0.09       -0.15      0.07 o
   0   0   3       74.75       81.76      0.48 o
   1   0   3      270.76      283.81      1.41 o
   2   0   3      728.62      747.07      3.85 o
   3   0   3       53.33       58.15      0.39 o
   4   0   3     1140.65     1188.55      6.64 o
   5   0   3       14.89       14.43      0.25 o
   6   0   3       55.92       51.52      0.58 o
   7   0   3        3.17        3.26      0.24 o
   8   0   3        0.34        0.29      0.25 o
  -7   1   3       11.00        9.42      0.42 o
  -6   1   3       25.87       26.20      0.60 o
  -5   1   3       17.45       19.56      0.43 o
  -4   1   3       33.23       37.03      0.41 o
  -3   1   3       85.22       81.05      0.63 o
  -2   1   3       91.82       85.46      0.57 o
   0   1   3      386.43      323.73      1.74 o
   1   1   3      445.78      473.48      4.61 o
   2   1   3       78.50       64.55      0.49 o
   3   1   3       13.10        8.87      0.16 o
   4   1   3     2206.08     2291.10     13.23 o
   5   1   3      113.19      125.21      0.83 o
   6   1   3      481.84      471.39      3.27 o
   7   1   3       50.69       50.60      0.78 o
   8   1   3        0.39        0.40      0.25 o
  -7   2   3        0.57        0.21      0.32 o
  -6   2   3       10.84       12.17      0.41 o
  -5   2   3        7.51        8.06      0.31 o
  -4   2   3        0.02        0.02      0.14 o
  -3   2   3      887.05      972.30      5.87 o
  -2   2   3       43.57       44.10      0.37 o
  -1   2   3     2629.48     2797.58     15.30 o
   0   2   3     1243.25     1245.38      7.56 o
   1   2   3       12.90        6.60      0.56 o
   2   2   3       11.17       13.80      0.21 o
   3   2   3       46.29       42.24      0.35 o
   4   2   3      121.00      124.62      0.83 o
   5   2   3       20.43       23.60      0.27 o
   6   2   3       50.29       47.06      0.51 o
   7   2   3        1.15        1.84      0.22 o
   8   2   3       35.69       35.92      0.68 o
  -7   3   3        2.63        3.08      0.35 o
  -6   3   3        4.42        5.53      0.38 o
  -5   3   3        1.08        1.10      0.23 o
  -4   3   3        1.10        1.60      0.17 o
  -3   3   3       15.45       14.77      0.26 o
  -2   3   3      189.13      202.27      1.26 o
  -1   3   3       43.23       42.68      0.32 o
   0   3   3      361.68      360.84      2.22 o
   1   3   3      290.86      274.38      2.30 o
   2   3   3      122.88      124.95      1.06 o
   3   3   3       44.37       38.93      0.34 o
   4   3   3      105.97      106.50      0.82 o
   5   3   3       21.12       24.89      0.30 o
   6   3   3        5.39        5.87      0.19 o
   7   3   3        0.19        0.22      0.20 o
   8   3   3        0.94        0.57      0.24 o
  -6   4   3        3.42        3.58      0.32 o
  -5   4   3        1.57        1.87      0.26 o
  -4   4   3       50.15       49.81      0.60 o
  -3   4   3       27.67       28.26      0.34 o
  -2   4   3       66.79       62.30      0.51 o
  -1   4   3       81.36       78.30      0.56 o
   0   4   3       16.99       15.83      0.18 o
   1   4   3       12.60       11.28      0.17 o
   2   4   3       11.90        9.86      0.20 o
   3   4   3      275.67      306.89      2.34 o
   4   4   3        7.00        6.29      0.18 o
   5   4   3       71.93       75.76      0.66 o
   6   4   3        5.63        5.93      0.21 o
   7   4   3        2.99        2.86      0.27 o
   8   4   3        0.09        0.19      0.25 o
  -6   5   3        1.59        1.24      0.32 o
  -5   5   3        0.20       -0.04      0.25 o
  -4   5   3        0.74        0.72      0.22 o
  -3   5   3      240.81      235.41      1.93 o
  -2   5   3      279.10      273.15      1.71 o
  -1   5   3       89.31       81.80      0.60 o
   0   5   3      284.92      274.69      1.79 o
   1   5   3      158.72      161.20      1.36 o
   2   5   3      324.04      341.77      2.59 o
   3   5   3       59.38       68.48      0.63 o
   4   5   3       94.28       94.39      1.16 o
   5   5   3       56.61       56.94      0.71 o
   6   5   3        0.10        0.14      0.21 o
   7   5   3        3.16        3.16      0.27 o
   8   5   3        7.12        6.50      0.50 o
  -5   6   3       37.38       36.89      0.71 o
  -4   6   3      407.62      404.90      3.80 o
  -3   6   3      239.13      237.27      2.03 o
  -2   6   3     1270.80     1274.04      8.22 o
  -1   6   3      191.03      185.74      1.26 o
   0   6   3      135.56      132.91      0.97 o
   1   6   3       94.50       89.10      0.77 o
   2   6   3        0.86        1.15      0.14 o
   3   6   3      115.42      117.46      1.11 o
   4   6   3       19.50       21.21      0.37 o
   5   6   3       33.91       35.82      0.61 o
   6   6   3       19.72       19.16      0.55 o
   7   6   3       25.05       25.77      0.93 o
  -5   7   3        5.21        4.02      0.35 o
  -4   7   3       15.78       17.88      0.53 o
  -3   7   3      121.58      123.71      1.26 o
  -2   7   3      116.07      116.29      1.07 o
  -1   7   3      443.15      445.57      3.32 o
   0   7   3        4.25        4.01      0.19 o
   1   7   3       48.75       46.05      0.53 o
   2   7   3       87.84       83.89      0.89 o
   3   7   3       23.29       24.72      0.42 o
   4   7   3        2.18        2.26      0.23 o
   5   7   3        0.79        0.28      0.23 o
   6   7   3        1.75        1.67      0.37 o
   7   7   3        1.15        0.80      0.40 o
  -4   8   3        1.51        1.45      0.37 o
  -3   8   3        0.05       -0.05      0.24 o
  -2   8   3        4.45        4.73      0.26 o
  -1   8   3       13.42       13.39      0.32 o
   0   8   3        0.17        0.11      0.15 o
   1   8   3        5.52        5.80      0.25 o
   2   8   3       52.71       45.96      0.99 o
   3   8   3       15.34       15.36      0.49 o
   4   8   3       61.87       59.63      0.94 o
   5   8   3        4.53        5.46      0.36 o
   6   8   3        1.72        2.04      0.43 o
  -3   9   3        3.02        3.46      0.38 o
  -2   9   3        0.03        0.15      0.25 o
  -1   9   3        5.90        7.26      0.39 o
   0   9   3        7.05        7.34      0.29 o
   1   9   3        7.85        5.88      0.45 o
   2   9   3        0.20        0.25      0.31 o
   3   9   3        2.19        3.18      0.34 o
   4   9   3        6.55        6.16      0.48 o
   5   9   3        0.42        0.53      0.36 o
  -1  10   3       11.91       11.63      0.53 o
   0  10   3       74.30       86.33      2.22 o
   1  10   3       23.03       23.42      0.91 o
   2  10   3        0.02        0.07      0.42 o
   3  10   3        7.91        7.47      0.54 o
   4  10   3        1.82        0.51      0.42 o
  -2  -9   4       13.43       16.21      0.53 o
  -1  -9   4        1.59        1.36      0.32 o
   0  -9   4        2.78        3.16      0.35 o
   1  -9   4        0.61        0.71      0.30 o
   2  -9   4        0.01        0.34      0.32 o
  -4  -8   4       11.66       11.30      0.44 o
  -3  -8   4        4.87        5.23      0.33 o
  -2  -8   4       19.01       19.91      0.51 o
  -1  -8   4        3.35        2.78      0.32 o
   0  -8   4       26.85       25.82      0.58 o
   1  -8   4       12.82       13.00      0.46 o
   2  -8   4        3.30        3.39      0.32 o
   3  -8   4        2.37        2.81      0.35 o
   4  -8   4        0.35        0.21      0.30 o
  -5  -7   4       15.21       14.18      0.46 o
  -4  -7   4       23.14       25.59      0.55 o
  -3  -7   4       22.86       22.24      0.52 o
  -2  -7   4       28.50       29.71      0.52 o
  -1  -7   4        6.72        7.11      0.30 o
   0  -7   4       17.84       17.56      0.43 o
   1  -7   4        0.10       -0.15      0.21 o
   2  -7   4        0.08        0.13      0.25 o
   3  -7   4        6.84        6.11      0.34 o
   4  -7   4        9.13        7.89      0.41 o
   5  -7   4        1.61        1.53      0.32 o
  -6  -6   4        0.13       -0.05      0.26 o
  -5  -6   4        4.82        4.66      0.32 o
  -4  -6   4        0.02       -0.11      0.21 o
  -3  -6   4      138.94      131.04      1.24 o
  -2  -6   4       46.54       45.62      0.63 o
  -1  -6   4     1823.48     1793.54     13.54 o
   0  -6   4      748.90      716.49      5.38 o
   1  -6   4      482.14      474.27      3.80 o
   2  -6   4      137.18      128.45      1.24 o
   3  -6   4       12.98       12.22      0.41 o
   4  -6   4       52.01       52.69      0.78 o
   5  -6   4        2.18        2.75      0.32 o
   6  -6   4       11.02       11.32      0.54 o
  -6  -5   4        8.29        9.95      0.40 o
  -5  -5   4        4.64        5.41      0.30 o
  -4  -5   4        4.26        3.98      0.26 o
  -3  -5   4      226.45      223.98      1.82 o
  -2  -5   4       34.07       30.45      0.41 o
  -1  -5   4      302.71      293.70      2.02 o
   0  -5   4      213.01      202.08      1.48 o
   1  -5   4       34.74       34.90      0.39 o
   2  -5   4       98.30       93.57      0.87 o
   3  -5   4        8.07        8.27      0.27 o
   4  -5   4        2.84        3.55      0.21 o
   5  -5   4        0.05        0.18      0.22 o
   6  -5   4        2.99        2.78      0.32 o
   7  -5   4        0.18        0.26      0.32 o
  -6  -4   4        0.00        0.11      0.24 o
  -5  -4   4        0.91        0.26      0.22 o
  -4  -4   4        3.62        3.44      0.23 o
  -3  -4   4       58.67       56.87      0.58 o
  -2  -4   4        6.95        9.28      0.21 o
  -1  -4   4      259.43      273.07      1.77 o
   0  -4   4        1.47        0.93      0.12 o
   1  -4   4       10.29       10.10      0.22 o
   2  -4   4        0.00        0.02      0.11 o
   3  -4   4       69.78       69.76      0.62 o
   4  -4   4        8.57        8.66      0.31 o
   5  -4   4       70.39       68.26      0.82 o
   6  -4   4       17.52       20.31      0.49 o
   7  -4   4        7.55        5.48      0.35 o
  -7  -3   4       18.12       18.63      0.56 o
  -6  -3   4        2.10        1.62      0.26 o
  -5  -3   4       14.07       13.55      0.37 o
  -4  -3   4        8.52        8.08      0.26 o
  -3  -3   4        0.09        0.22      0.11 o
  -2  -3   4       23.12       22.46      0.27 o
  -1  -3   4       20.93       26.49      0.27 o
   0  -3   4       93.49       98.77      0.67 o
   1  -3   4        0.06        0.19      0.08 o
   2  -3   4      250.91      254.30      1.57 o
   3  -3   4      138.35      137.90      0.92 o
   4  -3   4       49.74       45.29      0.44 o
   5  -3   4       10.03        9.22      0.29 o
   6  -3   4       15.57       17.03      0.44 o
   7  -3   4       19.72       18.68      0.50 o
   8  -3   4        0.91        0.89      0.31 o
  -7  -2   4       23.28       24.91      0.61 o
  -6  -2   4        0.16       -0.05      0.22 o
  -5  -2   4        0.50        0.77      0.22 o
  -4  -2   4        0.47        0.81      0.17 o
  -3  -2   4      205.26      198.73      1.29 o
  -2  -2   4     1503.93     1579.46      8.53 o
  -1  -2   4       21.69       23.28      0.24 o
   0  -2   4     1049.84     1109.57      5.86 o
   1  -2   4        6.65        7.88      0.13 o
   2  -2   4        0.38        0.56      0.08 o
   3  -2   4      118.81      135.81      0.88 o
   4  -2   4        0.73        2.05      0.13 o
   5  -2   4        0.33        0.29      0.16 o
   6  -2   4        6.27        6.25      0.27 o
   7  -2   4        1.52        1.58      0.26 o
   8  -2   4       15.36       15.60      0.49 o
  -7  -1   4       45.38       49.38      0.78 o
  -6  -1   4        0.95        1.00      0.25 o
  -5  -1   4        0.76        0.62      0.20 o
  -4  -1   4       12.12       12.45      0.29 o
  -3  -1   4       23.13       30.28      0.32 o
  -2  -1   4        2.07        1.48      0.11 o
  -1  -1   4      783.42      827.95      4.48 o
   0  -1   4       15.82       14.81      0.17 o
   1  -1   4      815.39      861.92      4.24 o
   2  -1   4       14.95       19.17      0.19 o
   3  -1   4        1.11        0.23      0.08 o
   4  -1   4       30.58       36.08      0.35 o
   5  -1   4       11.44       14.64      0.29 o
   6  -1   4       89.70       92.06      0.87 o
   7  -1   4       13.29       12.54      0.38 o
   8  -1   4       15.67       15.82      0.47 o
  -7   0   4       35.89       36.29      0.85 o
  -6   0   4       40.17       40.58      0.67 o
  -5   0   4       53.46       52.86      0.67 o
  -4   0   4        1.45        1.19      0.15 o
  -3   0   4        7.94        7.87      0.19 o
  -2   0   4        2.70        4.35      0.13 o
  -1   0   4      151.70      156.82      0.89 o
   0   0   4       95.12      100.41      0.62 o
   1   0   4        2.20        2.43      0.06 o
   2   0   4       32.92       36.83      0.26 o
   3   0   4       11.52       11.82      0.16 o
   4   0   4      938.96     1047.15      5.96 o
   5   0   4       14.58       13.31      0.23 o
   6   0   4      396.21      395.46      3.07 o
   7   0   4        3.59        3.82      0.23 o
   8   0   4       23.32       21.48      0.53 o
  -7   1   4        1.03        0.68      0.30 o
  -6   1   4      103.45      110.97      1.29 o
  -5   1   4        8.80        8.42      0.34 o
  -4   1   4      132.41      127.62      1.01 o
  -3   1   4       93.98      102.27      0.77 o
  -2   1   4      191.36      202.04      1.23 o
  -1   1   4      797.60      837.53      4.60 o
   0   1   4     2884.01     2925.54     15.58 o
   1   1   4      424.28      404.48      2.78 o
   2   1   4      100.75      103.27      0.77 o
   3   1   4      351.56      361.99      2.27 o
   4   1   4      470.53      488.26      2.97 o
   5   1   4        3.80        3.78      0.14 o
   6   1   4        0.47        0.05      0.17 o
   7   1   4        0.00        0.19      0.20 o
   8   1   4        0.06       -0.08      0.26 o
  -7   2   4        0.30        0.25      0.28 o
  -6   2   4       12.71       15.10      0.50 o
  -5   2   4        0.01       -0.07      0.21 o
  -4   2   4       56.30       56.82      0.62 o
  -3   2   4       10.90       10.50      0.22 o
  -2   2   4      302.56      303.31      1.87 o
  -1   2   4      194.16      198.61      1.17 o
   0   2   4      225.18      245.87      1.50 o
   1   2   4       47.12       44.33      0.82 o
   3   2   4       51.26       45.25      0.39 o
   4   2   4      102.41      113.96      0.89 o
   5   2   4       93.84       98.71      0.77 o
   6   2   4      394.60      394.39      2.76 o
   7   2   4        0.19        0.36      0.19 o
   8   2   4       46.09       39.62      0.62 o
  -6   3   4        2.07        2.05      0.29 o
  -5   3   4        0.01       -0.41      0.22 o
  -4   3   4       37.78       40.53      0.51 o
  -3   3   4        0.01       -0.10      0.12 o
  -2   3   4      199.75      216.43      1.40 o
  -1   3   4      761.83      845.47      5.01 o
   0   3   4      572.04      599.44      4.25 o
   1   3   4      916.35      988.96     13.68 o
   2   3   4      129.32      138.77      2.21 o
   3   3   4       13.37       14.00      0.27 o
   4   3   4      254.02      253.05      2.04 o
   5   3   4        0.51        0.81      0.13 o
   6   3   4      102.05       98.51      0.90 o
   7   3   4        2.79        2.64      0.22 o
   8   3   4        7.61        6.30      0.34 o
  -6   4   4       36.99       38.36      0.79 o
  -5   4   4        0.03        0.01      0.22 o
  -4   4   4        0.22        0.15      0.18 o
  -3   4   4        0.25        0.31      0.13 o
  -2   4   4      119.30      117.64      0.85 o
  -1   4   4        4.96        7.39      0.15 o
   0   4   4       77.29       77.89      0.66 o
   1   4   4        1.93        3.37      0.11 o
   2   4   4        8.29        6.27      0.18 o
   3   4   4      160.02      164.22      1.35 o
   4   4   4        0.09       -0.05      0.11 o
   5   4   4      172.31      175.04      1.69 o
   6   4   4       18.53       19.26      0.37 o
   7   4   4       26.38       26.10      0.79 o
   8   4   4        3.00        2.99      0.45 o
  -6   5   4       16.88       18.35      0.57 o
  -5   5   4       74.30       75.78      1.11 o
  -4   5   4       33.62       35.92      0.56 o
  -3   5   4       79.02       75.07      0.77 o
  -2   5   4      414.63      403.10      2.50 o
  -1   5   4       93.89       91.88      0.67 o
   0   5   4        0.95        0.76      0.09 o
   1   5   4       29.63       27.04      0.33 o
   2   5   4       33.56       35.73      0.41 o
   3   5   4      104.28      102.37      0.95 o
   4   5   4       21.15       20.48      0.29 o
   5   5   4        1.84        1.79      0.19 o
   6   5   4       25.33       25.21      0.56 o
   7   5   4        3.79        3.19      0.41 o
   8   5   4        7.18        5.50      0.56 o
  -5   6   4        6.55        6.06      0.39 o
  -4   6   4        3.20        3.85      0.31 o
  -3   6   4       24.04       24.95      0.43 o
  -2   6   4      276.27      280.49      2.07 o
  -1   6   4      173.46      176.72      1.30 o
   0   6   4       10.74       10.59      0.23 o
   1   6   4        0.73        1.36      0.13 o
   2   6   4       44.59       47.19      0.53 o
   3   6   4       35.30       35.45      0.59 o
   4   6   4       58.08       60.96      0.70 o
   5   6   4       26.88       27.46      0.53 o
   6   6   4       23.53       21.93      0.60 o
   7   6   4        2.40        2.36      0.39 o
  -4   7   4        0.01        0.22      0.27 o
  -3   7   4        4.61        4.51      0.27 o
  -2   7   4      195.34      190.69      1.68 o
  -1   7   4        0.78        0.92      0.17 o
   0   7   4      415.99      423.12      3.66 o
   1   7   4       51.60       48.19      0.60 o
   2   7   4        1.96        2.42      0.18 o
   3   7   4        4.44        4.54      0.26 o
   4   7   4       10.54       10.56      0.53 o
   5   7   4        0.06       -0.40      0.20 o
   6   7   4        1.51        1.83      0.32 o
   7   7   4        2.79        3.65      0.45 o
  -4   8   4        0.46        0.81      0.31 o
  -3   8   4        0.13        0.09      0.30 o
  -2   8   4        1.86        2.30      0.22 o
  -1   8   4       28.57       30.35      0.48 o
   0   8   4       10.87       11.38      0.35 o
   1   8   4       10.51       10.96      0.37 o
   2   8   4        3.55        3.12      0.26 o
   3   8   4       20.80       16.98      0.48 o
   4   8   4       45.24       39.92      0.69 o
   5   8   4       10.57       10.34      0.44 o
   6   8   4       10.51        9.09      0.53 o
  -2   9   4        1.38        2.31      0.34 o
  -1   9   4       54.16       52.61      0.80 o
   0   9   4        1.60        2.51      0.38 o
   1   9   4       22.91       25.94      0.70 o
   2   9   4        1.04        1.05      0.31 o
   3   9   4        1.61        3.33      0.35 o
   4   9   4       29.37       25.05      1.18 o
   5   9   4        1.14        1.13      0.33 o
  -1  10   4       44.95       61.04      1.72 o
   0  10   4       22.34       18.61      0.99 o
   1  10   4       12.99       15.20      0.76 o
   2  10   4       21.24       24.86      1.11 o
   3  10   4        0.15        0.59      0.38 o
   4  10   4        7.93        7.78      0.76 o
  -1  -9   5       26.18       27.66      0.70 o
   0  -9   5       26.36       30.42      0.71 o
   1  -9   5       24.11       29.97      0.76 o
   2  -9   5        0.73        0.84      0.35 o
  -3  -8   5        1.38        1.65      0.31 o
  -2  -8   5        2.27        1.82      0.28 o
  -1  -8   5       31.10       32.80      0.64 o
   0  -8   5       47.56       45.75      0.78 o
   1  -8   5       18.35       20.26      0.57 o
   2  -8   5        8.05        9.06      0.46 o
   3  -8   5        0.13       -0.12      0.30 o
   4  -8   5        0.84        0.69      0.34 o
  -4  -7   5       10.65       13.12      0.44 o
  -3  -7   5       15.65       15.92      0.53 o
  -2  -7   5       46.92       47.94      0.74 o
  -1  -7   5       13.53       12.94      0.40 o
   0  -7   5       19.49       19.01      0.49 o
   1  -7   5       46.44       42.78      0.67 o
   2  -7   5       56.73       54.09      0.83 o
   3  -7   5        1.59        1.87      0.31 o
   4  -7   5        5.81        5.86      0.40 o
   5  -7   5        1.63        1.66      0.35 o
  -5  -6   5       17.26       18.82      0.52 o
  -4  -6   5       11.91       11.77      0.40 o
  -3  -6   5       16.00       15.51      0.42 o
  -2  -6   5        5.42        5.72      0.29 o
  -1  -6   5        0.06        0.20      0.20 o
   0  -6   5        5.97        5.87      0.28 o
   1  -6   5       95.16       96.97      1.05 o
   2  -6   5       76.52       74.65      0.88 o
   3  -6   5        0.53        0.32      0.23 o
   4  -6   5        1.00        1.30      0.26 o
   5  -6   5        0.28        0.03      0.29 o
   6  -6   5        4.12        4.72      0.38 o
  -6  -5   5        0.01        0.36      0.29 o
  -5  -5   5        2.34        2.89      0.28 o
  -4  -5   5       12.47       12.39      0.39 o
  -3  -5   5       44.21       43.32      0.59 o
  -2  -5   5       23.72       23.68      0.43 o
  -1  -5   5        8.95        8.93      0.29 o
   0  -5   5       30.34       30.41      0.43 o
   1  -5   5      743.35      724.51      5.30 o
   2  -5   5      466.85      450.66      3.49 o
   3  -5   5      252.85      247.97      2.05 o
   4  -5   5      115.63      114.00      1.13 o
   5  -5   5        7.16        6.83      0.35 o
   6  -5   5        2.50        3.18      0.32 o
  -6  -4   5       19.29       17.96      0.53 o
  -5  -4   5       26.58       25.31      0.60 o
  -4  -4   5       50.54       48.06      0.66 o
  -3  -4   5       10.35        8.23      0.26 o
  -2  -4   5       35.92       34.83      0.42 o
  -1  -4   5        0.09        0.34      0.12 o
   0  -4   5       16.06       16.49      0.26 o
   1  -4   5        2.39        1.30      0.12 o
   2  -4   5        2.75        2.93      0.15 o
   3  -4   5       34.84       33.20      0.39 o
   4  -4   5        0.03        0.18      0.17 o
   5  -4   5       45.66       47.44      0.65 o
   6  -4   5        7.81        8.10      0.35 o
   7  -4   5       16.84       14.57      0.50 o
  -6  -3   5        3.23        3.12      0.31 o
  -5  -3   5       74.49       72.17      0.88 o
  -4  -3   5       20.79       20.13      0.41 o
  -3  -3   5        0.00        1.13      0.17 o
  -2  -3   5       11.90       11.58      0.23 o
  -1  -3   5       10.92       11.07      0.21 o
   0  -3   5        9.16       16.09      0.27 o
   1  -3   5        0.04        0.02      0.07 o
   2  -3   5       17.11       16.83      0.24 o
   3  -3   5        6.98        7.31      0.17 o
   4  -3   5       20.46       20.32      0.33 o
   5  -3   5        0.05        0.10      0.18 o
   6  -3   5       16.91       15.11      0.40 o
   7  -3   5        1.17        1.60      0.27 o
  -6  -2   5        4.40        4.76      0.31 o
  -5  -2   5       14.66       14.27      0.39 o
  -4  -2   5       29.17       30.04      0.47 o
  -3  -2   5        1.72        0.93      0.14 o
  -2  -2   5        3.53        5.00      0.15 o
  -1  -2   5      440.54      497.29      2.93 o
   0  -2   5      391.34      395.32      2.25 o
   1  -2   5     1049.10     1131.69      6.22 o
   2  -2   5       20.06       20.44      0.22 o
   3  -2   5       15.63       13.99      0.21 o
   4  -2   5       26.88       25.06      0.32 o
   5  -2   5        5.10        4.86      0.22 o
   6  -2   5        8.22        8.77      0.29 o
   7  -2   5        0.00        0.43      0.23 o
   8  -2   5       17.67       16.53      0.50 o
  -7  -1   5        7.08        7.68      0.44 o
  -6  -1   5      120.90      124.58      1.36 o
  -5  -1   5      117.63      119.53      1.18 o
  -4  -1   5       18.30       16.10      0.35 o
  -3  -1   5       16.84       14.44      0.25 o
  -2  -1   5      143.27      150.62      0.96 o
  -1  -1   5      782.34      808.99      4.48 o
   0  -1   5      144.08      160.62      1.01 o
   1  -1   5       54.42       59.36      0.38 o
   2  -1   5      268.79      290.13      1.56 o
   3  -1   5       57.23       61.06      0.46 o
   4  -1   5       36.64       36.09      0.37 o
   5  -1   5       23.98       23.81      0.31 o
   6  -1   5        0.17       -0.18      0.17 o
   7  -1   5       10.77       11.32      0.37 o
   8  -1   5        0.72        0.94      0.30 o
  -7   0   5       74.75       73.20      1.11 o
  -6   0   5        0.10        0.50      0.26 o
  -5   0   5      325.80      333.10      2.93 o
  -4   0   5        0.16        0.10      0.20 o
  -3   0   5      124.19      125.98      0.95 o
  -2   0   5       13.91       16.41      0.23 o
  -1   0   5       42.71       44.60      0.34 o
   0   0   5      361.82      385.43      2.28 o
   1   0   5      303.21      300.20      1.59 o
   3   0   5        6.47        5.58      0.13 o
   4   0   5      294.76      313.38      2.00 o
   5   0   5       13.02       12.60      0.24 o
   6   0   5      299.64      293.77      2.26 o
   7   0   5        0.12       -0.02      0.21 o
   8   0   5       75.75       69.00      0.94 o
  -7   1   5        0.20        0.30      0.32 o
  -6   1   5      128.39      129.62      1.51 o
  -5   1   5        7.22        6.85      0.33 o
  -4   1   5      145.68      146.34      1.24 o
  -3   1   5       50.49       49.47      0.47 o
  -2   1   5       16.55       19.12      0.24 o
  -1   1   5      103.07      108.17      0.68 o
   0   1   5      235.79      218.20      1.30 o
   1   1   5      357.48      391.86      2.55 o
   2   1   5        1.63        1.37      0.07 o
   3   1   5        3.54        4.76      0.14 o
   4   1   5       86.99       80.88      0.62 o
   5   1   5       10.33       10.62      0.19 o
   6   1   5      106.65      108.85      0.93 o
   7   1   5       25.00       25.43      0.45 o
   8   1   5       92.87       86.56      1.05 o
  -6   2   5        2.33        2.97      0.30 o
  -5   2   5        3.47        3.34      0.28 o
  -4   2   5        8.60        8.47      0.29 o
  -3   2   5        1.68        0.70      0.13 o
  -2   2   5       33.73       35.55      0.47 o
  -1   2   5      456.69      545.22      3.45 o
   0   2   5        9.22        9.57      0.14 o
   1   2   5     2204.02     2380.00     18.64 o
   2   2   5     1434.77     1434.49     18.61 o
   3   2   5        1.32        2.20      0.10 o
   4   2   5       74.45       65.74      0.65 o
   5   2   5        5.49        4.66      0.17 o
   6   2   5       66.77       64.80      0.66 o
   7   2   5       14.67       14.56      0.38 o
   8   2   5       19.28       18.43      0.48 o
  -6   3   5        0.73        0.89      0.28 o
  -5   3   5        1.64        1.56      0.25 o
  -4   3   5        2.15        1.61      0.20 o
  -3   3   5        0.24        0.05      0.13 o
  -2   3   5       84.09       95.35      0.70 o
  -1   3   5       33.86       36.90      0.34 o
   1   3   5       21.84       20.76      0.30 o
   2   3   5       17.44       19.99      0.71 o
   3   3   5      148.95      144.92      1.36 o
   4   3   5       20.99       19.52      0.30 o
   5   3   5       55.39       50.87      0.62 o
   6   3   5        5.76        6.42      0.27 o
   7   3   5        9.97       11.22      0.38 o
   8   3   5       20.91       18.53      0.71 o
  -6   4   5       16.28       16.58      0.51 o
  -5   4   5        9.74       10.80      0.41 o
  -4   4   5       75.50       76.15      0.83 o
  -3   4   5       21.14       19.62      0.34 o
  -2   4   5       28.83       26.69      0.30 o
  -1   4   5        0.44        0.11      0.08 o
   0   4   5       90.21       84.19      0.81 o
   1   4   5       29.94       32.06      0.38 o
   2   4   5       12.53       10.83      0.88 o
   3   4   5      102.44      107.28      1.06 o
   4   4   5       17.29       16.90      0.27 o
   5   4   5       59.02       62.76      0.72 o
   6   4   5        8.01        8.52      0.34 o
   7   4   5       23.86       21.23      0.81 o
   8   4   5       15.24       13.71      1.06 o
  -5   5   5       17.26       16.95      0.52 o
  -4   5   5       10.16       11.43      0.42 o
  -3   5   5       59.44       57.32      0.67 o
  -2   5   5        2.72        2.14      0.15 o
  -1   5   5        4.99        4.96      0.14 o
   0   5   5        2.37        2.22      0.15 o
   1   5   5       57.55       54.27      0.56 o
   2   5   5       71.27       66.78      0.69 o
   3   5   5       23.32       21.94      0.44 o
   4   5   5        0.35        0.57      0.12 o
   5   5   5        2.67        3.70      0.23 o
   6   5   5        4.04        3.95      0.30 o
   7   5   5       23.71       21.23      0.68 o
   8   5   5        0.21        0.22      0.40 o
  -5   6   5       35.83       39.89      0.75 o
  -4   6   5       28.94       30.22      0.58 o
  -3   6   5       16.33       16.92      0.41 o
  -2   6   5      290.53      293.32      2.40 o
  -1   6   5      339.87      334.76      2.68 o
   0   6   5     2301.32     2298.88     18.83 o
   1   6   5       58.08       56.11      0.62 o
   2   6   5      429.45      425.84      3.80 o
   3   6   5       30.52       30.55      0.53 o
   4   6   5        0.05        0.03      0.15 o
   5   6   5        0.00       -0.19      0.21 o
   6   6   5       10.19       10.67      0.45 o
   7   6   5        1.84        2.18      0.36 o
  -4   7   5        0.51        0.58      0.28 o
  -3   7   5        3.90        3.14      0.26 o
  -2   7   5        4.47        4.26      0.23 o
  -1   7   5      182.77      186.66      1.59 o
   0   7   5       86.67       88.46      1.01 o
   1   7   5      804.97      809.14      7.09 o
   2   7   5        2.74        2.33      0.30 o
   3   7   5      133.79      135.72      1.53 o
   4   7   5       67.74       67.17      0.88 o
   5   7   5        9.98        9.89      0.35 o
   6   7   5        0.07       -0.02      0.24 o
   7   7   5        0.23        0.02      0.35 o
  -3   8   5       25.82       28.34      0.57 o
  -2   8   5        0.14       -0.05      0.21 o
  -1   8   5       33.31       36.08      0.72 o
   0   8   5       31.03       32.01      0.69 o
   1   8   5      111.09      113.68      1.49 o
   2   8   5       42.19       41.10      0.69 o
   3   8   5        0.10        0.08      0.25 o
   4   8   5        5.86        5.42      0.30 o
   5   8   5        4.27        4.98      0.30 o
   6   8   5       19.77       20.22      0.63 o
  -2   9   5        0.38        0.46      0.28 o
  -1   9   5        5.92        6.36      0.50 o
   0   9   5        0.06        0.22      0.33 o
   1   9   5        9.53       10.28      0.51 o
   2   9   5        0.85        1.39      0.29 o
   3   9   5        1.48        1.12      0.27 o
   4   9   5        1.16        0.65      0.29 o
   5   9   5        0.45        0.45      0.27 o
   0  10   5       40.75       49.27      2.31 o
   1  10   5       15.29       19.00      0.82 o
   2  10   5       50.94       59.41      1.37 o
   3  10   5        4.40        5.32      0.58 o
  -2  -8   6        8.66        9.55      0.46 o
  -1  -8   6        2.01        1.44      0.33 o
   0  -8   6        0.08        0.25      0.30 o
   1  -8   6        0.29        0.08      0.29 o
   2  -8   6        0.68        0.45      0.31 o
   3  -8   6        3.63        3.97      0.41 o
  -4  -7   6        2.59        4.52      0.42 o
  -3  -7   6        4.45        4.75      0.36 o
  -2  -7   6       27.37       32.10      0.76 o
  -1  -7   6       12.48       12.47      0.41 o
   0  -7   6       18.25       19.23      0.57 o
   1  -7   6       31.86       31.63      0.62 o
   2  -7   6       18.19       17.66      0.56 o
   3  -7   6       41.10       42.07      0.79 o
   4  -7   6       10.40       11.14      0.49 o
   5  -7   6        3.85        4.14      0.42 o
  -4  -6   6        7.10        7.99      0.41 o
  -3  -6   6        0.00       -0.19      0.25 o
  -2  -6   6        0.19        0.19      0.22 o
  -1  -6   6        7.97        7.75      0.33 o
   0  -6   6        6.45        5.96      0.32 o
   1  -6   6      493.35      482.14      4.05 o
   2  -6   6      265.62      265.60      2.48 o
   3  -6   6      291.28      287.03      2.67 o
   4  -6   6      149.09      144.76      1.64 o
   5  -6   6        3.69        3.13      0.49 o
   6  -6   6        1.10        1.42      0.43 o
  -5  -5   6       53.44       52.20      0.88 o
  -4  -5   6       14.30       14.19      0.43 o
  -3  -5   6      135.31      126.81      1.23 o
  -2  -5   6       44.55       41.13      0.65 o
  -1  -5   6      200.18      196.58      1.75 o
   0  -5   6       12.25       11.87      0.36 o
   1  -5   6      455.24      440.24      3.55 o
   2  -5   6        1.57        1.64      0.22 o
   3  -5   6       23.39       24.30      0.68 o
   4  -5   6       38.69       39.28      0.64 o
   5  -5   6        9.32        9.91      0.38 o
   6  -5   6        2.38        1.78      0.31 o
  -6  -4   6        0.03        0.03      0.31 o
  -5  -4   6        0.00        0.14      0.24 o
  -4  -4   6        0.65        0.29      0.21 o
  -3  -4   6        3.20        2.51      0.21 o
  -2  -4   6       16.38       16.57      0.37 o
  -1  -4   6       14.89       15.08      0.32 o
   0  -4   6        2.69        2.18      0.15 o
   1  -4   6      149.11      150.83      1.14 o
   2  -4   6       11.29       11.85      0.26 o
   3  -4   6      324.35      329.60      2.45 o
   4  -4   6       23.36       23.25      0.42 o
   5  -4   6       16.04       16.64      0.45 o
   6  -4   6        3.71        4.08      0.32 o
   7  -4   6       16.27       17.11      0.55 o
  -6  -3   6        1.89        1.93      0.33 o
  -5  -3   6       91.43       86.33      1.07 o
  -4  -3   6        3.02        3.34      0.25 o
  -3  -3   6       99.28       86.13      0.95 o
  -2  -3   6        1.16        1.73      0.15 o
  -1  -3   6       35.18       39.20      0.39 o
   0  -3   6        0.55        0.53      0.09 o
   1  -3   6       72.63       68.20      0.52 o
   2  -3   6        2.35        2.39      0.13 o
   3  -3   6        0.01       -0.17      0.11 o
   4  -3   6       12.60       14.32      0.31 o
   5  -3   6        9.22        9.38      0.31 o
   6  -3   6        5.52        4.89      0.30 o
   7  -3   6        0.00       -0.09      0.26 o
  -6  -2   6        2.95        2.54      0.32 o
  -5  -2   6        4.47        4.65      0.30 o
  -4  -2   6        0.97        0.55      0.21 o
  -3  -2   6        6.40        6.97      0.25 o
  -2  -2   6       27.25       28.22      0.33 o
  -1  -2   6       55.50       55.10      0.47 o
   0  -2   6      770.30      815.31      4.93 o
   1  -2   6       36.95       37.63      0.32 o
   2  -2   6      694.28      768.01      4.19 o
   3  -2   6       13.61       17.20      0.23 o
   4  -2   6        2.13        2.76      0.15 o
   5  -2   6       38.20       39.66      0.49 o
   6  -2   6        0.08        0.07      0.20 o
   7  -2   6        3.21        3.57      0.29 o
   8  -2   6        0.91        0.38      0.29 o
  -6  -1   6        1.76        2.48      0.30 o
  -5  -1   6      152.07      153.33      1.55 o
  -4  -1   6       61.78       58.96      0.71 o
  -3  -1   6        8.08        7.29      0.23 o
  -2  -1   6       68.28       74.17      0.56 o
  -1  -1   6        0.12        0.09      0.09 o
   0  -1   6      194.97      202.98      1.29 o
   1  -1   6      283.92      322.12      1.91 o
   2  -1   6        1.72        1.40      0.09 o
   3  -1   6      664.65      717.38      4.14 o
   4  -1   6        0.00        0.12      0.11 o
   5  -1   6       19.05       21.02      0.31 o
   6  -1   6        1.23        1.19      0.18 o
   7  -1   6        2.55        2.94      0.27 o
   8  -1   6       26.49       24.41      0.61 o
  -6   0   6       74.00       77.48      1.22 o
  -5   0   6       22.23       21.81      0.49 o
  -4   0   6      281.55      280.89      2.31 o
  -3   0   6        2.30        2.64      0.18 o
  -2   0   6       48.84       45.60      0.41 o
  -1   0   6        0.69        0.06      0.08 o
   0   0   6        3.74        2.30      0.10 o
   1   0   6      129.76      139.61      0.91 o
   2   0   6      108.00      113.80      0.69 o
   3   0   6       20.81       22.42      0.23 o
   4   0   6        3.19        3.89      0.13 o
   5   0   6        3.99        3.94      0.17 o
   6   0   6       45.84       47.76      0.53 o
   7   0   6        1.20        0.71      0.21 o
   8   0   6       45.34       38.01      0.71 o
  -6   1   6       22.70       23.12      0.62 o
  -5   1   6        8.81        8.43      0.38 o
  -4   1   6      156.05      155.58      1.41 o
  -3   1   6       54.40       54.19      0.57 o
  -2   1   6      140.15      132.69      0.92 o
  -1   1   6        5.95        4.29      0.16 o
   0   1   6       26.23       25.52      0.24 o
   1   1   6      107.41      118.20      0.83 o
   2   1   6      161.13      160.82      1.15 o
   3   1   6        3.90        4.31      0.18 o
   4   1   6        8.37       10.17      0.26 o
   5   1   6       19.37       19.86      0.32 o
   6   1   6        8.97        8.41      0.25 o
   7   1   6        1.40        1.19      0.25 o
   8   1   6        8.65        7.24      0.37 o
  -6   2   6        2.14        2.34      0.31 o
  -5   2   6        0.03        0.05      0.24 o
  -4   2   6       13.62       15.62      0.40 o
  -3   2   6        0.95        0.45      0.17 o
  -2   2   6      212.74      201.97      1.33 o
  -1   2   6       63.06       58.66      0.45 o
   0   2   6       93.18       94.45      0.68 o
   1   2   6      173.03      185.20      1.45 o
   2   2   6      125.02      136.32      1.25 o
   3   2   6      242.89      246.13      2.22 o
   4   2   6        2.87        1.96      0.13 o
   5   2   6        2.03        2.13      0.16 o
   6   2   6        6.24        6.28      0.25 o
   7   2   6        2.52        2.80      0.29 o
   8   2   6       43.33       41.02      1.19 o
  -6   3   6        1.94        1.43      0.31 o
  -5   3   6        6.00        5.84      0.34 o
  -4   3   6       57.05       54.40      0.68 o
  -3   3   6        5.90        4.57      0.21 o
  -2   3   6       12.52       17.25      0.25 o
  -1   3   6       29.99       29.27      0.30 o
   0   3   6      172.03      206.16      1.82 o
   1   3   6      205.53      229.11      2.06 o
   2   3   6      215.38      243.31      4.26 o
   3   3   6      657.23      689.70      7.33 o
   4   3   6      290.91      303.35      2.64 o
   5   3   6        0.31        0.48      0.15 o
   6   3   6        3.83        4.13      0.24 o
   7   3   6        1.05        0.68      0.30 o
   8   3   6       44.66       40.86      1.24 o
  -5   4   6       16.32       17.05      0.49 o
  -4   4   6       98.98       93.14      1.17 o
  -3   4   6        3.21        3.85      0.21 o
  -2   4   6       17.23       11.79      0.26 o
  -1   4   6        5.20        4.02      0.14 o
   0   4   6      103.65      103.08      0.98 o
   1   4   6       82.80       88.98      0.93 o
   2   4   6      321.49      318.29      5.49 o
   3   4   6        5.68        6.76      0.46 o
   5   4   6        0.47        0.38      0.17 o
   6   4   6        2.53        2.40      0.27 o
   7   4   6       11.38       11.56      0.74 o
   8   4   6        0.72        1.54      0.48 o
  -5   5   6       12.04       11.62      0.47 o
  -4   5   6        2.27        1.27      0.24 o
  -3   5   6       44.44       40.65      0.54 o
  -2   5   6        5.90        5.89      0.21 o
  -1   5   6       11.09       10.37      0.22 o
   0   5   6        6.43        5.67      0.20 o
   1   5   6       61.97       58.13      0.62 o
   2   5   6        5.78        5.62      0.19 o
   3   5   6        5.60        6.33      0.37 o
   4   5   6        0.78        1.24      0.14 o
   5   5   6        8.56        8.19      0.43 o
   6   5   6        4.99        4.66      0.30 o
   7   5   6        0.06        0.04      0.30 o
   8   5   6        1.23        1.72      0.46 o
  -4   6   6        4.62        5.71      0.35 o
  -3   6   6       34.31       32.58      0.55 o
  -2   6   6        4.72        5.36      0.21 o
  -1   6   6        0.09       -0.02      0.15 o
   0   6   6      189.67      187.43      1.80 o
   1   6   6        0.71        1.19      0.14 o
   2   6   6      193.92      194.21      2.05 o
   3   6   6        2.16        2.35      0.17 o
   4   6   6        0.00        0.19      0.15 o
   5   6   6        1.82        1.85      0.20 o
   6   6   6        2.48        3.05      0.28 o
   7   6   6        2.61        3.71      0.36 o
  -4   7   6        8.95       10.89      0.50 o
  -3   7   6       46.88       52.86      0.74 o
  -2   7   6       31.80       34.04      0.55 o
  -1   7   6        0.09       -0.15      0.32 o
   0   7   6       76.41       72.96      1.23 o
   1   7   6       16.97       17.25      0.60 o
   2   7   6      761.60      765.12      7.14 o
   3   7   6       23.07       21.72      0.40 o
   4   7   6       91.39       92.07      1.14 o
   5   7   6        0.09       -0.35      0.29 o
   6   7   6        3.05        2.47      0.27 o
   7   7   6        0.00       -0.37      0.30 o
  -3   8   6        4.95        6.48      0.45 o
  -2   8   6        2.67        2.56      0.29 o
  -1   8   6        0.44        0.73      0.33 o
   0   8   6       12.23       11.92      0.45 o
   1   8   6       10.50       11.47      0.41 o
   2   8   6       12.45       12.51      0.41 o
   3   8   6       17.17       16.56      0.44 o
   4   8   6        2.51        2.51      0.24 o
   5   8   6       30.00       28.67      0.63 o
   6   8   6       33.51       33.26      0.90 o
  -2   9   6        1.30        1.40      0.60 o
  -1   9   6        1.29        1.54      0.41 o
   0   9   6        0.35       -0.08      0.33 o
   1   9   6       15.60       14.62      0.53 o
   2   9   6        0.05        0.24      0.24 o
   3   9   6        2.54        3.21      0.39 o
   4   9   6        0.25       -0.06      0.23 o
   5   9   6        0.26        0.11      0.26 o
   1  10   6       61.94       73.67      1.46 o
   2  10   6       13.98       14.28      0.59 o
   3  10   6       25.88       29.43      0.78 o
  -1  -8   7        4.36        4.97      0.41 o
   0  -8   7        0.29        0.25      0.31 o
   1  -8   7        0.26        0.25      0.30 o
   2  -8   7        4.81        4.65      0.44 o
  -3  -7   7        1.75        1.28      0.31 o
  -2  -7   7        0.63        1.57      0.31 o
  -1  -7   7       25.34       25.30      0.62 o
   0  -7   7       40.56       42.79      0.83 o
   1  -7   7       18.88       18.21      0.53 o
   2  -7   7       10.42       11.11      0.48 o
   3  -7   7        2.96        2.26      0.35 o
   4  -7   7        4.39        4.22      0.39 o
  -4  -6   7        8.36        8.29      0.44 o
  -3  -6   7       15.02       14.98      0.51 o
  -2  -6   7        2.84        1.96      0.29 o
  -1  -6   7        0.02        0.00      0.24 o
   0  -6   7       16.26       15.63      0.48 o
   1  -6   7        0.00       -0.45      0.23 o
   2  -6   7        3.00        2.34      0.28 o
   3  -6   7       88.95       89.31      1.13 o
   4  -6   7       34.05       34.44      0.67 o
   5  -6   7       31.06       31.21      0.75 o
  -4  -5   7        2.43        2.20      0.32 o
  -3  -5   7        9.55        9.73      0.40 o
  -2  -5   7        4.42        4.63      0.33 o
  -1  -5   7        9.77       10.12      0.37 o
   0  -5   7        5.64        4.97      0.27 o
   1  -5   7       65.42       65.55      0.84 o
   2  -5   7        6.37        7.01      0.33 o
   3  -5   7      185.90      181.39      2.22 o
   4  -5   7      186.86      191.36      1.90 o
   5  -5   7      151.73      149.22      1.51 o
   6  -5   7      102.10      105.34      1.27 o
  -5  -4   7        1.91        1.39      0.41 o
  -4  -4   7       31.73       26.84      0.61 o
  -3  -4   7       70.08       58.80      0.83 o
  -2  -4   7      116.68       99.53      1.08 o
  -1  -4   7      296.05      253.90      2.10 o
   0  -4   7        0.01       -0.08      0.15 o
   1  -4   7        0.23        0.20      0.15 o
   2  -4   7        9.20        8.97      0.28 o
   3  -4   7      115.27      111.01      1.10 o
   4  -4   7       20.33       20.46      0.43 o
   5  -4   7       42.78       43.89      0.63 o
   6  -4   7        1.22        0.76      0.27 o
   7  -4   7       18.02       19.49      0.58 o
  -5  -3   7        2.95        2.19      0.32 o
  -4  -3   7        3.28        3.15      0.29 o
  -3  -3   7       52.85       45.71      0.61 o
  -2  -3   7       29.35       26.73      0.46 o
  -1  -3   7       21.47       15.81      0.32 o
   0  -3   7      119.89      116.41      0.84 o
   1  -3   7        8.84        8.89      0.18 o
   2  -3   7        9.73        8.44      0.20 o
   3  -3   7       12.04       11.48      0.27 o
   4  -3   7        6.05        7.18      0.25 o
   5  -3   7       59.17       60.61      0.74 o
   6  -3   7        0.17        0.14      0.22 o
   7  -3   7        6.99        6.75      0.36 o
  -6  -2   7        1.27        0.87      0.40 o
  -5  -2   7       12.70       11.41      0.44 o
  -4  -2   7       30.36       30.28      0.52 o
  -3  -2   7        1.55        1.71      0.20 o
  -2  -2   7        2.25        2.54      0.17 o
  -1  -2   7        3.62        3.51      0.16 o
   0  -2   7        2.70        2.23      0.14 o
   1  -2   7        5.46        7.39      0.17 o
   2  -2   7      124.15      126.83      0.85 o
   3  -2   7       57.57       59.54      0.49 o
   4  -2   7       55.22       60.35      0.57 o
   5  -2   7        3.20        3.42      0.21 o
   6  -2   7       11.17       12.35      0.34 o
   7  -2   7        0.09        0.50      0.25 o
   8  -2   7        0.07        0.04      0.30 o
  -6  -1   7        0.63        0.97      0.31 o
  -5  -1   7        7.30        7.95      0.36 o
  -4  -1   7      114.95      117.28      1.19 o
  -3  -1   7      152.92      151.23      1.32 o
  -2  -1   7       67.46       61.95      0.56 o
  -1  -1   7      134.79      136.11      0.97 o
   0  -1   7      192.30      213.63      1.40 o
   1  -1   7      382.13      392.30      2.36 o
   2  -1   7       85.76       89.55      0.58 o
   3  -1   7       35.44       37.53      0.32 o
   4  -1   7      190.68      205.50      1.34 o
   5  -1   7       19.30       21.51      0.31 o
   6  -1   7        7.72        7.33      0.29 o
   7  -1   7        1.60        1.82      0.24 o
   8  -1   7        0.62        0.51      0.28 o
  -6   0   7        5.05        5.72      0.39 o
  -5   0   7      160.15      158.45      1.55 o
  -4   0   7       10.71       11.66      0.36 o
  -3   0   7     1182.80     1165.01      8.08 o
  -2   0   7       25.10       23.74      0.31 o
  -1   0   7      392.54      375.08      2.53 o
   0   0   7        0.82        0.70      0.10 o
   1   0   7        2.02        2.80      0.11 o
   2   0   7       12.52       12.69      0.17 o
   3   0   7      186.79      199.15      1.28 o
   4   0   7        2.73        3.94      0.14 o
   5   0   7       71.87       73.97      0.66 o
   6   0   7       40.26       43.79      0.49 o
   7   0   7        0.50        0.85      0.21 o
   8   0   7       52.26       48.49      0.75 o
  -6   1   7       15.89       16.17      0.65 o
  -5   1   7       25.16       25.05      0.57 o
  -4   1   7      378.87      379.30      3.10 o
  -3   1   7        7.44        7.23      0.26 o
  -2   1   7      980.44      951.59      5.78 o
  -1   1   7       11.89       10.46      0.19 o
   0   1   7       74.53       70.18      0.49 o
   1   1   7       29.54       26.85      0.27 o
   2   1   7      184.24      178.98      1.41 o
   3   1   7        6.16        7.21      0.23 o
   4   1   7        1.58        1.11      0.14 o
   5   1   7        0.44        0.33      0.14 o
   6   1   7       24.09       23.20      0.39 o
   7   1   7        3.59        2.61      0.22 o
   8   1   7        0.91        1.03      0.28 o
  -6   2   7        1.06        0.65      0.32 o
  -5   2   7        0.07        0.20      0.26 o
  -4   2   7        2.00        1.48      0.23 o
  -3   2   7        0.02       -0.11      0.16 o
  -2   2   7        7.92        7.31      0.20 o
  -1   2   7        0.24        0.49      0.10 o
   0   2   7       11.12        9.84      0.17 o
   1   2   7       48.55       62.69      0.63 o
   2   2   7       34.17       31.18      0.37 o
   3   2   7      313.41      350.60      3.14 o
   4   2   7      128.24      131.14      1.23 o
   5   2   7       14.25       15.41      0.36 o
   6   2   7       26.84       25.25      0.57 o
   7   2   7        0.38        0.09      0.29 o
   8   2   7        2.57        1.81      0.47 o
  -5   3   7       31.68       32.41      0.73 o
  -4   3   7       22.10       22.39      0.47 o
  -3   3   7        3.69        1.94      0.20 o
  -2   3   7       12.79        9.59      0.22 o
  -1   3   7       30.15       28.60      0.30 o
   0   3   7      451.05      454.92      3.85 o
   1   3   7       67.98       70.00      0.72 o
   2   3   7       60.11       68.39      0.75 o
   3   3   7        1.25        1.41      0.14 o
   4   3   7       11.57        8.51      0.22 o
   5   3   7        0.97        0.75      0.24 o
   6   3   7        5.32        5.09      0.32 o
   7   3   7        2.64        2.67      0.40 o
   8   3   7        0.20        0.21      0.40 o
  -5   4   7       11.95       12.53      0.45 o
  -4   4   7       28.35       26.90      0.54 o
  -3   4   7       28.13       25.69      0.41 o
  -2   4   7       63.87       58.80      0.58 o
  -1   4   7       59.32       46.13      0.47 o
   0   4   7       90.92       81.39      0.83 o
   1   4   7       16.44       16.41      0.30 o
   2   4   7       11.89       11.20      0.61 o
   3   4   7       11.18       11.60      0.60 o
   4   4   7        1.77        1.31      0.18 o
   5   4   7      129.52      126.00      1.38 o
   6   4   7       35.65       35.63      0.68 o
   7   4   7       20.54       20.35      0.63 o
   8   4   7        0.31        0.31      0.40 o
  -5   5   7       15.82       13.55      0.59 o
  -4   5   7       12.78       10.72      0.47 o
  -3   5   7      100.93       89.86      0.95 o
  -2   5   7        9.39        7.20      0.23 o
  -1   5   7       81.96       69.75      0.78 o
   0   5   7        0.37        0.48      0.16 o
   1   5   7        4.49        3.82      0.15 o
   2   5   7       22.02       20.72      0.46 o
   3   5   7        3.97        4.42      0.55 o
   4   5   7       19.39       18.95      0.43 o
   5   5   7       15.64       15.40      0.50 o
   6   5   7        0.10        0.05      0.21 o
   7   5   7        2.01        1.62      0.35 o
   8   5   7        1.16        1.10      0.42 o
  -4   6   7        1.01        1.97      0.38 o
  -3   6   7       15.23       14.57      0.41 o
  -2   6   7       28.42       26.23      0.50 o
  -1   6   7        3.81        4.33      0.25 o
   0   6   7       33.39       33.66      0.67 o
   1   6   7       62.80       61.18      0.81 o
   2   6   7      833.57      833.13      8.19 o
   3   6   7        4.03        4.33      0.26 o
   4   6   7      340.01      342.10      3.37 o
   5   6   7        0.01        0.13      0.16 o
   6   6   7       10.14       10.01      0.38 o
   7   6   7        0.34        0.48      0.30 o
  -3   7   7       89.39       96.08      1.45 o
  -2   7   7       42.74       44.94      1.08 o
  -1   7   7       10.07       10.10      0.48 o
   0   7   7       24.03       25.99      0.62 o
   1   7   7      109.74      109.65      1.51 o
   2   7   7        3.06        3.23      0.21 o
   3   7   7      239.82      238.82      2.73 o
   4   7   7        3.61        3.00      0.25 o
   5   7   7       70.06       72.30      0.93 o
   6   7   7        9.64       11.61      0.48 o
   7   7   7        0.31        0.27      0.36 o
  -2   8   7       40.76       44.33      1.23 o
  -1   8   7      117.50      122.07      2.25 o
   0   8   7        4.72        5.15      0.37 o
   1   8   7       19.14       17.71      0.49 o
   2   8   7       11.74       11.53      0.39 o
   3   8   7      180.07      181.01      2.12 o
   4   8   7      127.91      122.62      1.60 o
   5   8   7        5.76        5.82      0.30 o
   6   8   7        7.43        6.48      0.35 o
  -1   9   7       18.40       18.58      0.77 o
   0   9   7        2.33        2.12      0.39 o
   1   9   7       10.63       10.47      0.47 o
   2   9   7       10.45        9.85      0.41 o
   3   9   7       10.15       10.75      0.43 o
   4   9   7        0.32        0.67      0.24 o
   5   9   7        3.56        4.80      0.33 o
  -2  -7   8       22.05       30.04      0.83 o
  -1  -7   8        1.64        2.67      0.34 o
   0  -7   8       61.30       73.28      1.05 o
   1  -7   8        0.07        0.06      0.27 o
   2  -7   8        4.08        4.95      0.35 o
   3  -7   8        4.50        3.92      0.41 o
  -3  -6   8        0.06       -0.14      0.30 o
  -2  -6   8        2.80        2.22      0.32 o
  -1  -6   8       12.31       11.25      0.45 o
   0  -6   8        0.40        0.30      0.25 o
   1  -6   8        0.13        0.30      0.25 o
   2  -6   8        1.62        1.34      0.36 o
   3  -6   8       14.92       14.73      0.51 o
   4  -6   8       21.08       21.77      0.58 o
   5  -6   8       41.74       39.98      0.93 o
  -4  -5   8        3.99        2.96      0.35 o
  -3  -5   8       11.95        9.37      0.44 o
  -2  -5   8       18.87       19.13      0.55 o
  -1  -5   8      148.12      136.22      1.48 o
   0  -5   8       31.34       29.52      0.61 o
   1  -5   8       19.98       19.97      0.50 o
   2  -5   8       37.15       35.33      0.59 o
   3  -5   8      160.11      163.05      1.59 o
   4  -5   8        0.04       -0.10      0.25 o
   5  -5   8        1.62        1.70      0.28 o
   6  -5   8        6.70        6.24      0.39 o
  -4  -4   8        5.67        6.33      0.40 o
  -3  -4   8        8.38        8.81      0.39 o
  -2  -4   8       13.60       12.93      0.41 o
  -1  -4   8        0.46        0.69      0.23 o
   0  -4   8        6.69        6.45      0.28 o
   1  -4   8       13.50       12.31      0.34 o
   2  -4   8        4.88        4.61      0.25 o
   3  -4   8       12.25       12.50      0.35 o
   4  -4   8        1.66        1.78      0.24 o
   5  -4   8      134.48      138.70      1.41 o
   6  -4   8       16.19       17.40      0.48 o
  -5  -3   8        4.12        3.64      0.36 o
  -4  -3   8        4.27        3.68      0.33 o
  -3  -3   8       91.67       83.23      1.00 o
  -2  -3   8        8.83        7.33      0.32 o
  -1  -3   8      212.12      178.16      1.68 o
   0  -3   8       29.29       21.97      0.38 o
   1  -3   8       63.61       48.92      0.52 o
   2  -3   8        1.26        0.90      0.15 o
   3  -3   8       42.46       44.04      0.54 o
   4  -3   8        7.23        7.72      0.27 o
   5  -3   8       37.82       39.66      0.58 o
   6  -3   8       16.01       15.92      0.44 o
   7  -3   8        3.57        3.74      0.35 o
  -5  -2   8        1.26        1.30      0.31 o
  -4  -2   8        2.94        3.29      0.30 o
  -3  -2   8       53.67       48.46      0.71 o
  -2  -2   8        0.25        0.43      0.20 o
  -1  -2   8        7.17        6.43      0.25 o
   0  -2   8       16.11       16.33      0.28 o
   1  -2   8        7.95        7.02      0.19 o
   2  -2   8        4.64        5.66      0.16 o
   3  -2   8       19.09       19.91      0.30 o
   4  -2   8       76.19       79.69      0.77 o
   5  -2   8       13.33       14.07      0.33 o
   6  -2   8       19.39       19.68      0.44 o
   7  -2   8        1.14        0.92      0.27 o
  -5  -1   8        0.63        0.74      0.29 o
  -4  -1   8        4.30        4.99      0.35 o
  -3  -1   8       94.40       93.62      1.00 o
  -2  -1   8      267.77      258.63      1.99 o
  -1  -1   8        2.49        2.83      0.17 o
   0  -1   8       11.45       11.39      0.23 o
   1  -1   8        0.67        1.50      0.12 o
   2  -1   8      188.97      192.92      1.23 o
   3  -1   8        1.07        1.99      0.12 o
   4  -1   8        1.95        2.47      0.16 o
   5  -1   8       82.42       81.87      0.75 o
   6  -1   8        5.09        4.66      0.25 o
   7  -1   8       21.69       20.23      0.45 o
   8  -1   8        0.09        0.28      0.33 o
  -5   0   8        3.37        3.64      0.35 o
  -4   0   8       20.04       21.13      0.50 o
  -3   0   8       19.33       19.17      0.40 o
  -2   0   8      315.86      316.77      2.35 o
  -1   0   8        0.81        0.65      0.12 o
   0   0   8      222.95      217.00      1.37 o
   1   0   8       58.11       56.36      0.47 o
   2   0   8        6.31        8.57      0.15 o
   3   0   8      114.36      119.60      0.85 o
   4   0   8       32.78       31.68      0.38 o
   5   0   8       40.54       41.31      0.48 o
   6   0   8       15.68       17.48      0.36 o
   7   0   8        2.14        1.79      0.28 o
   8   0   8        1.72        2.69      0.38 o
  -5   1   8        6.29        6.49      0.41 o
  -4   1   8        6.37        5.88      0.34 o
  -3   1   8       38.28       37.82      0.52 o
  -2   1   8       77.75       72.90      0.73 o
  -1   1   8      458.08      448.23      2.82 o
   0   1   8      160.13      150.22      1.00 o
   1   1   8      102.96       97.06      0.73 o
   2   1   8       14.01       15.46      0.25 o
   3   1   8       10.03       11.09      0.23 o
   4   1   8       12.34       11.64      0.29 o
   5   1   8       40.41       41.10      0.58 o
   6   1   8        2.28        3.74      0.26 o
   7   1   8        3.73        4.00      0.40 o
   8   1   8        0.02       -0.20      0.42 o
  -5   2   8        2.36        2.34      0.33 o
  -4   2   8        0.06       -0.01      0.24 o
  -3   2   8        7.35        7.22      0.27 o
  -2   2   8        1.47        1.04      0.17 o
  -1   2   8        2.69        2.67      0.14 o
   0   2   8        3.10        2.47      0.12 o
   1   2   8        0.95        1.16      0.12 o
   2   2   8       16.39       14.26      0.25 o
   3   2   8       65.97       68.09      0.74 o
   4   2   8        0.45        0.32      0.13 o
   5   2   8       70.54       68.33      1.07 o
   6   2   8        5.29        4.80      0.30 o
   7   2   8        4.89        5.59      0.39 o
   8   2   8        0.02       -0.77      0.39 o
  -5   3   8        1.02        0.65      0.27 o
  -4   3   8        1.88        1.41      0.25 o
  -3   3   8        0.39        0.40      0.18 o
  -2   3   8       93.03       99.31      0.89 o
  -1   3   8        6.09        6.31      0.20 o
   0   3   8       22.84       19.54      0.37 o
   1   3   8        1.87        1.51      0.14 o
   2   3   8       58.97       66.53      0.75 o
   3   3   8       11.38       11.54      0.23 o
   4   3   8       35.76       37.78      0.55 o
   5   3   8       77.13       78.22      1.21 o
   6   3   8       60.27       65.15      1.29 o
   7   3   8        0.99        1.44      0.32 o
   8   3   8        2.04        1.75      0.45 o
  -4   4   8       69.73       62.57      0.87 o
  -3   4   8       87.77       81.50      0.89 o
  -2   4   8      131.65      114.01      1.00 o
  -1   4   8        1.04       -0.13      0.13 o
   0   4   8       43.52       35.45      0.61 o
   1   4   8       72.90       69.03      0.75 o
   2   4   8       18.97       15.09      0.49 o
   3   4   8       25.91       25.78      0.80 o
   4   4   8       60.10       61.16      1.09 o
   5   4   8        3.78        3.45      0.20 o
   6   4   8       17.01       15.39      0.46 o
   7   4   8        0.43        0.48      0.27 o
   8   4   8        0.07       -0.34      0.39 o
  -4   5   8       10.88       11.19      0.54 o
  -3   5   8        8.78        9.25      0.31 o
  -2   5   8       11.53       13.17      0.35 o
  -1   5   8       33.81       30.40      0.55 o
   0   5   8        2.28        3.07      0.22 o
   1   5   8        0.19        0.34      0.16 o
   2   5   8       60.38       56.95      1.33 o
   3   5   8        1.70        1.66      0.34 o
   4   5   8        0.54        0.22      0.40 o
   5   5   8        1.66        1.54      0.20 o
   6   5   8        0.20        0.21      0.22 o
   7   5   8        2.23        1.89      0.30 o
  -3   6   8        0.17        0.02      0.21 o
  -2   6   8        0.87       -0.13      0.22 o
  -1   6   8       13.61       13.38      0.51 o
   0   6   8        4.81        3.88      0.27 o
   1   6   8        1.73        1.38      0.21 o
   2   6   8      100.91      101.28      1.20 o
   3   6   8       25.53       24.02      0.92 o
   4   6   8      220.27      229.93      3.38 o
   5   6   8        4.73        4.47      0.21 o
   6   6   8       37.99       37.06      0.81 o
   7   6   8        1.37        1.54      0.30 o
  -3   7   8       18.34       18.99      0.64 o
  -2   7   8       11.76       12.80      0.82 o
  -1   7   8        0.72        0.81      0.31 o
   0   7   8       21.74       20.96      0.84 o
   1   7   8       17.56       18.86      0.63 o
   2   7   8        0.02        0.24      0.17 o
   3   7   8        1.51        1.53      0.17 o
   4   7   8      264.70      260.78      4.42 o
   5   7   8       15.33       16.13      0.49 o
   6   7   8       96.13       92.72      1.23 o
  -2   8   8       14.48       16.12      0.97 o
  -1   8   8       51.36       64.01      1.48 o
   0   8   8       32.17       31.90      0.90 o
   1   8   8        1.23        0.56      0.23 o
   2   8   8       12.82       12.42      0.40 o
   3   8   8        0.59        1.18      0.20 o
   4   8   8        0.90        0.80      0.21 o
   5   8   8        9.20        8.94      0.35 o
   0   9   8       41.60       42.98      1.23 o
   1   9   8       32.50       36.11      1.01 o
   2   9   8        0.00        0.32      0.24 o
   3   9   8        8.44        8.28      0.35 o
   4   9   8        0.20        0.65      0.23 o
   0  -7   9        0.13       -0.29      0.31 o
   1  -7   9       16.90       18.17      0.57 o
   2  -7   9       16.23       18.14      0.63 o
  -2  -6   9        6.62        6.16      0.41 o
  -1  -6   9        0.62        0.74      0.30 o
   0  -6   9       19.04       21.68      0.61 o
   1  -6   9        9.21        9.98      0.42 o
   2  -6   9        0.22        0.37      0.28 o
   3  -6   9        7.99        8.38      0.44 o
   4  -6   9        9.30        9.75      0.49 o
  -3  -5   9       12.62       15.61      0.55 o
  -2  -5   9        0.01       -0.41      0.25 o
  -1  -5   9        6.28        6.16      0.37 o
   0  -5   9       21.71       20.29      0.53 o
   1  -5   9        7.07        6.75      0.34 o
   2  -5   9        0.52        0.18      0.24 o
   3  -5   9       20.61       20.94      0.56 o
   4  -5   9        2.06        1.97      0.31 o
   5  -5   9        1.13        0.69      0.29 o
  -4  -4   9        0.45        0.40      0.32 o
  -3  -4   9        6.04        8.21      0.39 o
  -2  -4   9       13.27        9.78      0.39 o
  -1  -4   9       12.32        6.38      0.34 o
   0  -4   9       98.92       88.93      1.06 o
   1  -4   9      336.80      298.87      2.64 o
   2  -4   9        4.93        5.55      0.29 o
   3  -4   9       25.31       24.33      0.54 o
   4  -4   9        5.00        5.67      0.35 o
   5  -4   9       50.82       53.89      0.83 o
   6  -4   9       13.42       13.49      0.49 o
  -4  -3   9        3.29        2.59      0.31 o
  -3  -3   9       19.43       19.17      0.55 o
  -2  -3   9       22.98       18.73      0.48 o
  -1  -3   9        8.37        8.55      0.34 o
   0  -3   9        3.36        2.00      0.25 o
   1  -3   9        1.07        1.29      0.19 o
   2  -3   9       31.80       29.40      0.44 o
   3  -3   9        0.90        1.32      0.20 o
   4  -3   9       22.40       21.20      0.43 o
   5  -3   9        4.43        3.75      0.28 o
   6  -3   9        0.61        1.18      0.28 o
  -4  -2   9        5.49        5.83      0.37 o
  -3  -2   9        1.11        1.21      0.26 o
  -2  -2   9        0.01        0.29      0.21 o
  -1  -2   9        0.01       -0.12      0.18 o
   0  -2   9       33.41       29.87      0.44 o
   1  -2   9       31.61       27.57      0.40 o
   2  -2   9       28.51       25.89      0.39 o
   3  -2   9       24.85       22.75      0.36 o
   4  -2   9       18.74       19.39      0.40 o
   5  -2   9        0.52        0.51      0.20 o
   6  -2   9       23.47       23.24      0.46 o
   7  -2   9        3.81        4.33      0.33 o
  -4  -1   9       27.19       31.85      0.66 o
  -3  -1   9        0.70        0.66      0.24 o
  -2  -1   9        4.79        5.16      0.28 o
  -1  -1   9        0.91        0.85      0.18 o
   0  -1   9       64.52       61.41      0.61 o
   1  -1   9        9.95       11.11      0.25 o
   2  -1   9       35.31       38.69      0.43 o
   3  -1   9        8.99       10.41      0.23 o
   4  -1   9        1.75        1.46      0.15 o
   5  -1   9        0.04        0.27      0.16 o
   6  -1   9       26.11       26.04      0.45 o
   7  -1   9        7.90        7.98      0.36 o
  -5   0   9       17.17       19.20      0.64 o
  -4   0   9       10.57       10.23      0.42 o
  -3   0   9       50.65       50.53      0.76 o
  -2   0   9       28.04       29.72      0.48 o
  -1   0   9     1295.35     1275.53      9.04 o
   0   0   9      226.92      213.62      1.51 o
   1   0   9      457.19      472.72      2.97 o
   2   0   9       72.42       70.65      0.62 o
   3   0   9        0.40        0.41      0.12 o
   4   0   9       13.40       14.73      0.29 o
   5   0   9       14.77       16.87      0.33 o
   6   0   9        4.11        4.22      0.27 o
   7   0   9       16.29       15.12      0.64 o
  -5   1   9        2.47        3.35      0.42 o
  -4   1   9        4.53        4.39      0.33 o
  -3   1   9       87.79       88.86      1.06 o
  -2   1   9      280.45      290.44      2.42 o
  -1   1   9       77.18       77.29      0.69 o
   0   1   9     1165.75     1148.16      7.86 o
   1   1   9      111.97      107.73      0.89 o
   2   1   9      278.35      292.97      2.57 o
   3   1   9       76.32       80.93      0.81 o
   4   1   9       22.28       24.68      0.41 o
   5   1   9        2.26        3.30      0.31 o
   6   1   9        0.03       -0.21      0.24 o
   7   1   9        4.37        4.75      0.44 o
   8   1   9        7.75        6.80      0.76 o
  -4   2   9        4.04        5.22      0.41 o
  -3   2   9        1.06        0.87      0.24 o
  -2   2   9       51.19       51.76      0.69 o
  -1   2   9       45.41       42.21      0.49 o
   0   2   9       75.64       73.66      0.69 o
   1   2   9       97.31       93.06      0.91 o
   2   2   9        0.42        0.11      0.13 o
   3   2   9        0.14        0.59      0.13 o
   4   2   9        0.15       -0.01      0.16 o
   5   2   9       44.54       47.11      0.71 o
   6   2   9       13.92       12.17      0.41 o
   7   2   9       17.48       16.08      0.55 o
   8   2   9        4.63        3.74      0.50 o
  -4   3   9        1.21        1.28      0.30 o
  -3   3   9        1.84        2.09      0.24 o
  -2   3   9       30.79       31.37      0.46 o
  -1   3   9        1.24        0.47      0.14 o
   0   3   9       58.86       54.92      0.70 o
   1   3   9        6.70        6.81      0.23 o
   2   3   9       72.21       72.86      0.80 o
   3   3   9        5.00        5.09      0.21 o
   4   3   9       38.81       42.29      0.61 o
   5   3   9        1.49        1.31      0.21 o
   6   3   9        0.00       -0.01      0.23 o
   7   3   9        5.88        5.11      0.48 o
   8   3   9        0.12        0.02      0.40 o
  -4   4   9        0.06       -0.37      0.32 o
  -3   4   9       30.07       29.13      0.48 o
  -2   4   9      133.51      122.49      1.11 o
  -1   4   9        6.66        5.90      0.26 o
   0   4   9       50.05       36.74      0.57 o
   1   4   9       26.03       23.76      0.73 o
   2   4   9        1.50        0.89      0.13 o
   3   4   9        1.51        1.84      0.19 o
   4   4   9        1.58        1.63      0.16 o
   5   4   9        2.85        2.34      0.18 o
   6   4   9        0.02        0.24      0.21 o
   7   4   9       24.49       22.62      0.69 o
  -3   5   9       18.41       13.76      0.36 o
  -2   5   9       25.53       19.33      0.43 o
  -1   5   9      306.05      261.68      3.02 o
   0   5   9       11.17        8.03      0.35 o
   1   5   9      125.85      104.47      1.32 o
   2   5   9        1.22        1.96      0.32 o
   3   5   9        1.75        1.39      0.35 o
   4   5   9        0.00       -0.29      0.31 o
   5   5   9        6.81        5.55      0.23 o
   6   5   9       22.89       22.89      0.53 o
   7   5   9       10.12        8.70      0.40 o
  -3   6   9        0.04        0.34      0.42 o
  -2   6   9        5.57        6.15      0.56 o
  -1   6   9        4.48        2.81      0.35 o
   0   6   9        0.04       -0.05      0.21 o
   1   6   9        5.40        4.88      0.32 o
   2   6   9        6.90        6.63      0.23 o
   3   6   9        0.00        0.20      0.28 o
   4   6   9       94.12       98.30      1.78 o
   5   6   9        0.07       -0.01      0.13 o
   6   6   9       86.61       87.07      1.29 o
   7   6   9        1.33        1.01      0.28 o
  -2   7   9       10.93       12.28      0.74 o
  -1   7   9       87.55       89.18      1.81 o
   0   7   9       58.74       62.04      1.07 o
   1   7   9        1.22        0.90      0.23 o
   2   7   9        3.22        3.33      0.21 o
   3   7   9       39.87       36.90      0.75 o
   4   7   9        0.01        0.24      0.37 o
   5   7   9       25.84       26.64      0.55 o
   6   7   9       12.68       11.96      0.39 o
  -1   8   9        0.19        0.14      0.43 o
   0   8   9       19.56       21.70      0.70 o
   1   8   9       39.90       37.24      0.83 o
   2   8   9        2.09        2.45      0.24 o
   3   8   9        0.00        0.29      0.17 o
   4   8   9        0.11        0.15      0.17 o
   5   8   9       40.40       39.88      0.66 o
   1   9   9       83.44       89.07      1.40 o
   2   9   9        8.52        9.90      0.41 o
   3   9   9        4.90        4.91      0.28 o
   0  -6  10        7.99       10.41      0.51 o
   1  -6  10        0.28       -0.22      0.28 o
   2  -6  10        4.69        5.59      0.41 o
   3  -6  10        0.27        0.32      0.36 o
  -2  -5  10        0.56        0.36      0.29 o
  -1  -5  10        0.70        1.34      0.30 o
   0  -5  10        6.68        6.71      0.36 o
   1  -5  10       16.51       16.02      0.49 o
   2  -5  10        2.70        2.66      0.30 o
   3  -5  10        0.21        0.10      0.28 o
   4  -5  10        4.35        3.86      0.35 o
  -3  -4  10        1.64        1.32      0.31 o
  -2  -4  10       14.72       12.76      0.54 o
  -1  -4  10        5.84        6.25      0.35 o
   0  -4  10        1.14        0.64      0.25 o
   1  -4  10        0.00       -0.12      0.24 o
   2  -4  10       50.15       47.04      0.75 o
   3  -4  10       24.19       23.32      0.57 o
   4  -4  10        3.07        3.19      0.32 o
   5  -4  10        2.02        1.64      0.37 o
  -3  -3  10        0.11       -0.05      0.28 o
  -2  -3  10        9.14        7.86      0.37 o
  -1  -3  10       24.30       21.35      0.49 o
   0  -3  10        0.31        0.77      0.22 o
   1  -3  10       67.87       54.94      0.72 o
   2  -3  10       33.32       31.42      0.53 o
   3  -3  10      152.28      146.71      1.49 o
   4  -3  10        3.67        3.48      0.27 o
   5  -3  10        1.92        2.01      0.29 o
   6  -3  10        0.34        0.10      0.29 o
  -4  -2  10       18.22       24.71      0.71 o
  -3  -2  10        0.51        1.19      0.28 o
  -2  -2  10        6.01        7.39      0.39 o
  -1  -2  10       30.98       27.34      0.50 o
   0  -2  10        1.32        0.58      0.19 o
   1  -2  10       60.98       57.50      0.66 o
   2  -2  10        0.23        0.44      0.18 o
   3  -2  10        0.18        0.02      0.19 o
   4  -2  10        3.33        4.10      0.26 o
   5  -2  10        4.22        4.04      0.27 o
   6  -2  10        0.09        0.18      0.23 o
   7  -2  10        6.18        5.36      0.54 o
  -4  -1  10       18.79       21.51      0.72 o
  -3  -1  10       13.11       13.59      0.47 o
  -2  -1  10       12.74       13.15      0.42 o
  -1  -1  10        5.55        5.41      0.25 o
   0  -1  10       70.97       70.26      0.82 o
   1  -1  10        0.28        0.36      0.15 o
   2  -1  10       73.12       74.09      0.71 o
   3  -1  10        2.47        3.22      0.18 o
   4  -1  10        2.71        2.69      0.18 o
   5  -1  10        0.79        0.64      0.22 o
   6  -1  10        0.76        0.72      0.27 o
   7  -1  10        2.67        2.24      0.30 o
  -4   0  10        7.28        7.90      0.41 o
  -3   0  10        3.65        3.07      0.30 o
  -2   0  10        0.73        0.79      0.23 o
  -1   0  10       23.41       23.67      0.45 o
   0   0  10       22.44       22.91      0.36 o
   1   0  10       88.67       89.89      0.78 o
   2   0  10      143.77      143.66      1.22 o
   3   0  10        0.33        0.34      0.14 o
   4   0  10        1.83        1.36      0.19 o
   5   0  10        6.51        7.05      0.35 o
   6   0  10        0.50        0.75      0.31 o
   7   0  10        5.32        4.46      0.51 o
  -4   1  10       17.87       20.81      0.64 o
  -3   1  10       51.29       50.37      0.79 o
  -2   1  10        4.96        6.55      0.30 o
  -1   1  10        0.45        0.48      0.18 o
   0   1  10        9.48        9.46      0.23 o
   1   1  10      626.18      622.62      4.82 o
   2   1  10      219.76      218.87      2.09 o
   3   1  10      214.33      225.05      1.96 o
   4   1  10       23.68       24.04      0.53 o
   5   1  10        0.58        0.22      0.24 o
   6   1  10        3.02        3.38      0.46 o
   7   1  10       16.48       16.46      0.76 o
  -4   2  10       17.98       20.11      0.73 o
  -3   2  10        0.62        0.93      0.28 o
  -2   2  10       10.78       11.23      0.35 o
  -1   2  10       47.73       47.89      0.59 o
   0   2  10        0.10        0.45      0.19 o
   1   2  10       30.33       31.93      0.51 o
   2   2  10      133.04      129.01      1.31 o
   3   2  10       55.76       57.72      0.75 o
   4   2  10       52.63       53.73      0.73 o
   5   2  10       59.66       62.76      0.90 o
   6   2  10        4.08        4.89      0.32 o
   7   2  10       11.26        9.73      0.47 o
  -4   3  10        3.50        4.19      0.47 o
  -3   3  10        9.76       12.22      0.43 o
  -2   3  10        3.22        4.44      0.27 o
  -1   3  10        7.89        7.54      0.24 o
   0   3  10        9.72       11.40      0.36 o
   1   3  10       11.16        9.93      0.36 o
   2   3  10        0.03       -0.14      0.16 o
   3   3  10        6.18        7.03      0.28 o
   4   3  10       15.25       14.10      0.34 o
   5   3  10        0.01       -0.20      0.19 o
   6   3  10        6.65        6.72      0.44 o
   7   3  10        7.18        7.78      0.42 o
  -3   4  10        0.38        0.24      0.23 o
  -2   4  10       19.44       17.80      0.46 o
  -1   4  10       22.60       20.73      0.59 o
   0   4  10      104.15       92.98      1.39 o
   1   4  10       13.58       11.02      0.37 o
   2   4  10       28.82       26.47      0.47 o
   3   4  10       11.33       10.76      0.35 o
   4   4  10       23.94       23.99      0.67 o
   5   4  10        0.72        0.57      0.18 o
   6   4  10        1.05        0.83      0.21 o
   7   4  10        0.00        0.11      0.27 o
  -3   5  10        0.39        0.54      0.35 o
  -2   5  10       17.52       16.63      0.63 o
  -1   5  10        4.61        4.91      0.37 o
   0   5  10        0.19        0.77      0.32 o
   1   5  10       22.21       21.12      0.47 o
   2   5  10        0.39        0.23      0.16 o
   3   5  10        1.11        0.71      0.20 o
   4   5  10        8.48        8.34      0.61 o
   5   5  10        0.00       -0.04      0.13 o
   6   5  10        0.00       -0.18      0.22 o
   7   5  10        0.01        0.16      0.27 o
  -2   6  10        7.09        9.24      0.71 o
  -1   6  10        2.10        3.27      0.43 o
   0   6  10       35.82       28.03      0.72 o
   1   6  10       12.30        9.97      0.37 o
   2   6  10        9.49        7.18      0.30 o
   3   6  10       13.42       12.32      0.60 o
   4   6  10       34.98       34.63      0.91 o
   5   6  10        1.89        1.17      0.50 o
   6   6  10       73.49       74.74      1.43 o
  -1   7  10       25.09       28.33      0.97 o
   0   7  10       11.08       12.08      0.76 o
   1   7  10       23.27       25.43      0.63 o
   2   7  10        0.01       -0.06      0.17 o
   3   7  10        6.54        6.26      0.32 o
   4   7  10        1.86        1.22      0.56 o
   5   7  10       15.69       15.01      0.86 o
   0   8  10        5.83        5.57      0.44 o
   1   8  10       50.92       61.97      1.07 o
   2   8  10       67.35       66.94      1.16 o
   3   8  10        0.19        0.01      0.18 o
   4   8  10        0.25       -0.23      0.51 o
   0  -5  11        0.66        1.08      0.31 o
   1  -5  11        1.40        0.69      0.29 o
   2  -5  11        0.00        0.33      0.29 o
   3  -5  11        2.51        2.43      0.33 o
  -1  -4  11        2.79        4.28      0.35 o
   0  -4  11        0.85        0.32      0.30 o
   1  -4  11        0.10       -0.28      0.25 o
   2  -4  11       21.90       20.19      0.55 o
   3  -4  11       66.60       61.88      1.33 o
   4  -4  11        0.46       -0.08      0.30 o
  -2  -3  11        0.10        0.33      0.27 o
  -1  -3  11       58.27       57.38      0.86 o
   0  -3  11       55.59       48.61      0.77 o
   1  -3  11       11.26       13.92      0.42 o
   2  -3  11       10.77       11.13      0.38 o
   3  -3  11        2.58        2.11      0.30 o
   4  -3  11        1.52        1.40      0.32 o
   5  -3  11        0.08        0.04      0.30 o
  -3  -2  11        3.42        4.25      0.36 o
  -2  -2  11        0.39        0.59      0.27 o
  -1  -2  11        2.14        2.28      0.27 o
   0  -2  11       10.20        9.74      0.36 o
   1  -2  11        0.16        0.20      0.21 o
   2  -2  11        3.41        2.74      0.23 o
   3  -2  11        9.28        6.86      0.31 o
   4  -2  11       35.31       36.93      0.58 o
   5  -2  11       44.03       45.96      0.68 o
   6  -2  11        2.77        3.30      0.30 o
  -3  -1  11        1.28        1.82      0.31 o
  -2  -1  11       45.65       54.79      0.84 o
  -1  -1  11        4.02        4.40      0.28 o
   0  -1  11        3.54        4.64      0.27 o
   1  -1  11       17.87       16.66      0.38 o
   2  -1  11        9.31       10.65      0.30 o
   3  -1  11       38.58       37.30      0.63 o
   4  -1  11        0.07       -0.17      0.18 o
   5  -1  11        3.66        3.96      0.27 o
   6  -1  11        5.14        5.08      0.37 o
  -3   0  11        1.21        0.85      0.31 o
  -2   0  11        1.48        1.21      0.26 o
  -1   0  11        0.94        1.29      0.22 o
   0   0  11       14.69       16.16      0.40 o
   1   0  11      224.33      226.69      1.90 o
   2   0  11      110.00      107.29      1.00 o
   3   0  11      169.93      177.57      1.87 o
   4   0  11      119.36      122.99      1.60 o
   5   0  11        5.96        6.43      0.51 o
   6   0  11        0.39        0.49      0.40 o
   7   0  11        0.17        0.41      0.47 o
  -3   1  11       73.66       83.25      1.23 o
  -2   1  11       15.60       16.51      0.46 o
  -1   1  11       51.18       49.29      0.63 o
   0   1  11       93.22       95.01      0.96 o
   1   1  11       92.54       94.70      1.07 o
   2   1  11      239.86      250.91      2.55 o
   3   1  11       15.41       17.15      0.50 o
   4   1  11      146.27      158.86      2.08 o
   5   1  11       18.85       22.28      0.69 o
   6   1  11        1.97        2.08      0.46 o
   7   1  11        0.29        0.07      0.45 o
  -3   2  11       16.01       19.45      0.65 o
  -2   2  11       51.46       52.67      0.77 o
  -1   2  11        6.67        5.84      0.32 o
   0   2  11       25.47       24.78      0.50 o
   1   2  11       12.94       12.62      0.39 o
   2   2  11      112.64      115.32      1.69 o
   3   2  11      244.32      245.72      2.80 o
   4   2  11        1.02        0.56      0.21 o
   5   2  11       41.70       41.32      0.72 o
   6   2  11        1.32        1.31      0.30 o
   7   2  11        5.65        5.75      0.48 o
  -3   3  11       19.47       26.25      0.75 o
  -2   3  11        9.51       11.67      0.42 o
  -1   3  11        0.43        0.38      0.30 o
   0   3  11       10.18       11.33      0.48 o
   1   3  11       23.06       23.94      0.56 o
   2   3  11       24.81       25.47      0.55 o
   3   3  11       10.83       10.24      0.33 o
   4   3  11        3.69        4.18      0.24 o
   5   3  11        4.33        4.30      0.31 o
   6   3  11        0.06       -0.11      0.23 o
   7   3  11        5.64        5.86      0.47 o
  -2   4  11        9.92        9.41      0.42 o
  -1   4  11        3.15        2.00      0.38 o
   0   4  11       88.23       81.43      1.25 o
   1   4  11        0.18        0.03      0.21 o
   2   4  11       86.95       78.58      1.09 o
   3   4  11        0.14        0.27      0.17 o
   4   4  11        6.46        6.79      0.24 o
   5   4  11        0.15        0.13      0.16 o
   6   4  11        0.09        0.95      0.22 o
   7   4  11        0.46        0.33      0.26 o
  -2   5  11        8.14        9.66      0.60 o
  -1   5  11        5.62        3.94      0.48 o
   0   5  11        0.35        1.43      0.29 o
   1   5  11      158.96      136.98      1.72 o
   2   5  11        7.05        5.18      0.36 o
   3   5  11      111.70      106.68      1.27 o
   4   5  11        6.81        6.64      0.28 o
   5   5  11        1.30        1.41      0.18 o
   6   5  11        2.98        3.19      0.23 o
  -1   6  11        1.86        1.62      0.45 o
   0   6  11        9.67        9.07      0.44 o
   1   6  11       35.47       30.67      0.62 o
   2   6  11        0.19       -0.06      0.20 o
   3   6  11        3.25        2.86      0.19 o
   4   6  11        4.11        4.99      0.48 o
   5   6  11        0.43        0.74      0.43 o
   6   6  11       14.54       13.81      0.47 o
   0   7  11        5.44        5.77      0.43 o
   1   7  11       24.68       23.20      0.61 o
   2   7  11        2.58        3.61      0.24 o
   3   7  11        6.38        5.95      0.32 o
   4   7  11        2.11        1.88      0.45 o
   5   7  11        2.61        2.21      0.55 o
   0  -4  12        3.73        6.47      0.39 o
   1  -4  12        2.74        4.74      0.38 o
   2  -4  12        0.14       -0.43      0.29 o
   3  -4  12        2.59        2.27      0.35 o
  -1  -3  12        1.89        2.14      0.31 o
   0  -3  12        0.02        0.11      0.27 o
   1  -3  12        7.94        7.84      0.42 o
   2  -3  12        2.94        3.14      0.33 o
   3  -3  12       10.17        8.94      0.41 o
   4  -3  12        2.45        2.28      0.34 o
  -1  -2  12        0.73        1.24      0.40 o
   0  -2  12        1.03        2.59      0.31 o
   1  -2  12        7.23        8.17      0.36 o
   2  -2  12       11.12        9.96      0.37 o
   3  -2  12        8.56        7.62      0.33 o
   4  -2  12        0.17        0.12      0.22 o
   5  -2  12       10.07       10.08      0.55 o
  -2  -1  12        2.11        2.45      0.32 o
  -1  -1  12        1.18        1.06      0.26 o
   0  -1  12        3.05        3.06      0.32 o
   1  -1  12       36.82       35.58      0.56 o
   2  -1  12        0.05       -0.26      0.18 o
   3  -1  12        2.95        3.67      0.30 o
   4  -1  12       14.04       14.54      0.52 o
   5  -1  12        0.46        0.72      0.40 o
   6  -1  12        6.56        9.17      1.21 o
  -2   0  12        0.56        0.48      0.27 o
  -1   0  12        0.13        0.06      0.25 o
   0   0  12        2.80        3.39      0.24 o
   1   0  12        9.92       10.91      0.34 o
   2   0  12        0.12        0.44      0.27 o
   3   0  12      103.37      106.30      1.93 o
   4   0  12       29.55       30.94      0.83 o
   5   0  12       38.05       37.48      1.03 o
   6   0  12        5.52        6.25      0.68 o
  -2   1  12        0.33        0.44      0.28 o
  -1   1  12       14.00       13.66      0.37 o
   0   1  12        9.82       11.29      0.37 o
   1   1  12       61.45       63.74      1.05 o
   2   1  12        5.17        5.37      0.37 o
   3   1  12       84.30       79.96      1.31 o
   4   1  12      100.50      105.53      2.31 o
   5   1  12       88.55       87.20      1.57 o
   6   1  12       53.83       54.50      1.17 o
  -2   2  12       38.55       44.19      0.99 o
  -1   2  12      105.75      113.33      1.35 o
   0   2  12        1.32        1.34      0.33 o
   1   2  12        9.99        8.69      0.42 o
   2   2  12        0.04       -0.14      0.24 o
   3   2  12       54.11       52.03      0.96 o
   4   2  12       25.59       25.71      0.67 o
   5   2  12       32.27       34.04      0.72 o
   6   2  12       22.15       23.72      0.95 o
  -2   3  12        9.06       11.09      0.47 o
  -1   3  12       36.55       42.91      1.08 o
   0   3  12       86.20       89.62      1.59 o
   1   3  12        0.70        0.97      0.26 o
   2   3  12        6.72        8.08      0.35 o
   3   3  12        8.71        8.51      0.36 o
   4   3  12       24.89       24.99      0.66 o
   5   3  12       49.80       52.83      0.85 o
   6   3  12        6.75        6.46      0.40 o
  -1   4  12        1.97        2.70      0.44 o
   0   4  12        6.74        7.23      0.43 o
   1   4  12        0.96        0.67      0.33 o
   2   4  12       36.17       31.90      0.73 o
   3   4  12        1.32        1.54      0.21 o
   4   4  12       12.33       11.41      0.35 o
   5   4  12        2.63        2.62      0.24 o
   6   4  12        2.36        3.06      0.32 o
  -1   5  12        7.67        8.69      0.57 o
   0   5  12       22.81       19.71      0.62 o
   1   5  12        2.01        2.30      0.41 o
   2   5  12        0.64        0.54      0.37 o
   3   5  12        8.83        8.19      0.31 o
   4   5  12        9.90        7.82      0.28 o
   5   5  12        5.84        5.06      0.23 o
   0   6  12       10.51       11.07      0.69 o
   1   6  12        4.95        6.21      0.54 o
   2   6  12        5.61        3.75      0.27 o
   3   6  12       18.11       15.45      0.45 o
   4   6  12        4.36        4.70      0.60 o
   5   6  12       19.71       19.41      1.05 o
   2   7  12        9.93        8.96      0.38 o
   3   7  12        3.59        4.93      0.27 o
   2  -3  13        8.95        7.56      0.45 o
   0  -2  13        0.97        1.24      0.31 o
   1  -2  13        1.57        1.41      0.31 o
   2  -2  13        0.08        0.26      0.27 o
   3  -2  13        0.03       -0.18      0.25 o
   4  -2  13        0.10       -0.29      0.31 o
   0  -1  13       69.38       88.90      1.13 o
   1  -1  13        1.80        1.90      0.25 o
   2  -1  13        2.76        3.51      0.31 o
   3  -1  13        0.93        1.00      0.27 o
   4  -1  13        0.02        0.74      0.49 o
   5  -1  13       17.98       16.10      0.93 o
  -1   0  13       17.52       20.46      0.57 o
   0   0  13        1.69        2.18      0.32 o
   1   0  13        0.58        0.42      0.26 o
   2   0  13        0.02       -0.48      0.38 o
   3   0  13        2.92        2.55      0.44 o
   4   0  13       16.96       16.86      1.27 o
   5   0  13       17.08       14.94      0.85 o
  -1   1  13       63.84       71.58      1.19 o
   0   1  13        7.41        8.34      0.50 o
   1   1  13        2.88        2.67      0.43 o
   2   1  13       33.09       32.57      0.87 o
   3   1  13       29.54       28.92      0.83 o
   4   1  13       23.20       24.88      0.78 o
   5   1  13        0.28       -0.03      0.71 o
  -1   2  13       12.71       15.89      0.82 o
   0   2  13       10.37       10.35      0.60 o
   1   2  13        1.72        1.27      0.35 o
   2   2  13        0.72        0.75      0.27 o
   3   2  13        4.57        4.54      0.37 o
   4   2  13       24.32       27.03      0.68 o
   5   2  13       53.36       54.45      1.42 o
  -1   3  13       40.37       50.25      1.20 o
   0   3  13       40.93       47.12      1.10 o
   1   3  13       45.75       53.74      1.07 o
   2   3  13        4.47        3.74      0.33 o
   3   3  13        7.78        7.06      0.35 o
   4   3  13        6.34        6.68      0.34 o
   5   3  13       21.77       20.12      0.55 o
   0   4  13       16.02       19.64      0.77 o
   1   4  13        8.07        9.21      0.51 o
   2   4  13        0.05        0.81      0.27 o
   3   4  13        2.11        1.97      0.29 o
   4   4  13       21.69       20.90      0.49 o
   5   4  13        3.05        3.24      0.27 o
   1   5  13        2.66        1.84      0.33 o
   2   5  13        8.55        8.93      0.39 o
   3   5  13       16.99       13.39      0.44 o
   4   5  13        0.03        0.17      0.17 o
   1   0  14        0.80        0.84      0.50 o
   2   0  14       16.30       19.46      0.86 o
   3   0  14        5.24        5.42      0.57 o
   1   1  14        8.09        8.69      0.59 o
   2   1  14        5.24        6.49      0.59 o
   3   1  14       15.96       15.86      0.76 o
   4   1  14        8.90        9.15      0.62 o
   1   2  14      121.14      129.32      2.17 o
   2   2  14        0.00       -0.61      0.32 o
   3   2  14        6.84        8.92      0.58 o
   4   2  14        1.29        1.34      0.34 o
   2   3  14       43.71       44.65      1.20 o
   3   3  14        0.00       -0.03      0.27 o
 
